# Supplementary material for: Effect of Localized Vibration Massage on Popliteal Blood Flow
Source: J Clin Med. 2023 Mar 4;12(5):2047. doi: 10.3390/jcm12052047 (PMC10003898; doi:10.3390/jcm12052047)
Supplement: Supplementary file 1 [file jcm-12-02047-s001.zip]

Archive with 1 entries (1 files):
- Blood Flow Dataset.csv
