# Supplementary material for: Effect of Localized Vibration Massage on Popliteal Blood Flow
Source: J Clin Med. 2023 Mar 4;12(5):2047. doi: 10.3390/jcm12052047 (PMC10003898; doi:10.3390/jcm12052047)
Supplement: Supplementary file 1 [file jcm-12-02047-s001.zip › Blood Flow Dataset.csv]

Subject	Condition	Time	Peak Vel Norm	Mean Vel Norm	Vol Flow Norm	Diam Norm	HR (BPM)			condition		Time
1	1	1	1	1	1	1	69			1	30hz 5min	1	baseline
1	1	2	1	0.91	0.95	1.03	71			2	38hz 5min	2	post
1	1	3	0.96	1.09	1.11	1.01	72			3	47hz 5min	3	post-1min
1	1	4	0.93	0.91	0.92	1.01	69			4	control 5min	4	post-2min
1	1	5	1.11	1.37	1.45	1.03	72			5	30hz 10min	5	post-3min
1	1	6	0.96	1.28	1.28	1.01	71			6	38hz 10min	6	post-4min
1	1	7	1.04	1.09	1.17	1.04	76			7	47hz 10min	7	post-5min
1	1	8	0.93	1.28	1.35	1.03	70			8	control 10min	8	post-7min
1	1	9	1	1.21	1.22	1	70					9	post-9min
1	1	10	1	1.14	1.17	1.01	68					10	post-11min
1	1	11	1.07	1.26	1.28	1.01	67					11	post-13min
1	1	12	0.93	1.21	1.23	1.01	67					12	post-15min
1	1	13	0.96	0.88	0.92	1.03	74					13	post-17min
1	1	14	0.93	1.05	1.06	1.01	68					14	post-19min
1	2	1	1	1	1	1	66
1	2	2	1.41	1.23	1.26	1.02	50
1	2	3	1.45	1.49	1.42	0.97	53
1	2	4	1.33	1.12	1.03	0.97	53
1	2	5	1.29	1.26	1.22	0.98	57
1	2	6	1.29	1.09	1.06	0.98	54
1	2	7	1.24	0.95	0.94	1	53
1	2	8	1.24	1.07	0.98	0.95	54
1	2	9	1.37	1.19	1.13	0.97	50
1	2	10	1.37	0.91	0.95	1.02	44
1	2	11	1.24	0.98	0.94	0.97	46
1	2	12	1.24	1	1	1	48
1	2	13	1.24	1.09	1.01	0.95	49
1	2	14	1.24	1.09	1.08	1	45
1	3	1	1	1	1	1	62
1	3	2	1.27	1.64	1.65	1	55
1	3	3	1.24	1.91	1.87	0.98	57
1	3	4	1.27	1.54	1.44	0.97	59
1	3	5	1.2	1.48	1.37	0.95	66
1	3	6	1.1	1.61	1.48	0.95	67
1	3	7	1.07	1.39	1.22	0.94	82
1	3	8	1.1	1.41	1.24	0.94	65
1	3	9	1.13	1.41	1.34	0.97	69
1	3	10	1.2	1.25	1.19	0.97	59
1	3	11	1.17	1.38	1.35	0.98	52
1	3	12	1.13	1.2	1.12	0.97	53
1	3	13	1.13	1.36	1.3	0.97	55
1	3	14	1.2	1.32	1.29	0.98	58
1	4	1	1	1	1	1	72
1	4	2	1.04	1.11	1.01	0.96	67
1	4	3	1	0.81	0.79	0.99	69
1	4	4	1	0.89	0.84	0.97	69
1	4	5	1.04	1.05	1	0.99	63
1	4	6	1.12	1.22	1.18	0.99	66
1	4	7	0.92	1.11	1.07	0.99	70
1	4	8	0.96	0.81	0.78	0.99	65
1	4	9	0.84	0.76	0.75	1	65
1	4	10	0.96	0.78	0.73	0.97	69
1	4	11	1	0.95	0.95	1.01	75
1	4	12	1.12	1.08	1.05	0.99	71
1	4	13	1.04	1.3	1.27	0.99	74
1	4	14	1.12	1.05	1.05	1	67
1	5	1	1	1	1	1	55
1	5	2	0.9	0.97	0.89	0.96	49
1	5	3	1	1	0.95	0.99	47
1	5	4	0.93	1	1.03	1.01	51
1	5	5	0.9	1.08	1	0.96	94
1	5	6	0.9	1	0.99	1	95
1	5	7	1	1.08	1.03	0.99	54
1	5	8	1	1.39	1.36	0.99	53
1	5	9	0.9	1.03	0.99	0.99	52
1	5	10	0.9	1.31	1.15	0.94	54
1	5	11	0.97	1.17	1.08	0.96	49
1	5	12	1.03	1.33	1.15	0.93	51
1	5	13	1	1.31	1.12	0.93	52
1	5	14	0.86	1.17	0.95	0.9	55
1	6	1	1	1	1	1	62
1	6	2	0.96	1.05	1.21	1.08	82
1	6	3	1	1.08	1.24	1.08	63
1	6	4	0.93	0.89	1.07	1.11	64
1	6	5	0.89	0.97	1.23	1.13	67
1	6	6	1	1.34	1.53	1.08	63
1	6	7	1.11	1.24	1.57	1.14	65
1	6	8	1.07	1.29	1.55	1.11	63
1	6	9	1	1.29	1.6	1.13	64
1	6	10	1.07	1.37	1.69	1.13	65
1	6	11	1.07	1.47	1.71	1.08	66
1	6	12	0.89	1	1.17	1.1	63
1	6	13	1.15	1.21	1.48	1.11	63
1	6	14	1	1.45	1.74	1.11	69
1	7	1	1	1	1	1	61
1	7	2	1.26	2.89	2.78	0.98	60
1	7	3	1.03	1.94	1.98	1.02	65
1	7	4	1.13	2.27	2.32	1.02	61
1	7	5	1.05	2.33	2.35	1	60
1	7	6	1.05	2.63	2.74	1.02	61
1	7	7	1.16	1.59	1.58	1	58
1	7	8	1.13	1.68	1.69	1	54
1	7	9	1.03	2.32	2.4	1.02	76
1	7	10	1.1	2.11	2.16	1.02	56
1	7	11	1.23	2.22	2.21	1	58
1	7	12	1.03	1.9	1.96	1.02	60
1	7	13	0.92	1.75	1.65	0.97	64
1	7	14	0.92	1.68	1.57	0.97	60
1	8	1	1	1	1	1	66
1	8	2	0.86	0.72	0.64	0.94	72
1	8	3	1	0.83	0.82	1	61
1	8	4	0.97	0.67	0.64	0.96	63
1	8	5	1	1.02	1.07	1.01	60
1	8	6	1.07	1.07	1.03	0.99	59
1	8	7	1.03	0.89	0.91	1	58
1	8	8	0.86	0.91	0.91	1	62
1	8	9	1.07	0.76	0.75	0.99	57
1	8	10	1	0.67	0.66	0.99	57
1	8	11	1	0.8	0.79	0.99	60
1	8	12	1.03	1.28	1.16	0.94	56
1	8	13	1	0.76	0.8	1.01	54
1	8	14	1.13	1.02	1.05	1.01	58
2	1	1	1	1	1	1	76
2	1	2	1	1.06	1.05	1	73
2	1	3	1.05	1.06	1.01	0.98	73
2	1	4	0.87	0.88	0.8	0.96	74
2	1	5	0.92	1.02	0.97	0.98	74
2	1	6	0.92	1.03	0.94	0.96	73
2	1	7	1.13	1.06	1.01	0.98	72
2	1	8	1.08	0.99	0.94	0.98	72
2	1	9	0.92	1.08	1.03	0.98	71
2	1	10	1.03	0.94	0.93	1	72
2	1	11	1.03	1.07	1.07	1	71
2	1	12	0.95	0.96	0.91	0.98	71
2	1	13	0.84	0.87	0.83	0.98	71
2	1	14	0.81	0.87	0.8	0.96	72
2	2	1	1	1	1	1	67
2	2	2	1.03	1.27	1.43	1.07	63
2	2	3	1	1.44	1.84	1.14	70
2	2	4	1.11	1.29	1.58	1.11	67
2	2	5	1.24	1.44	1.76	1.11	64
2	2	6	0.97	1.14	1.37	1.11	66
2	2	7	1.11	1.12	1.39	1.11	67
2	2	8	1.05	1.21	1.48	1.11	66
2	2	9	1.21	1.3	1.6	1.11	68
2	2	10	1.13	1.18	1.5	1.14	65
2	2	11	0.89	1.42	1.67	1.09	68
2	2	12	0.92	0.82	0.99	1.11	66
2	2	13	1	0.71	0.88	1.11	72
2	2	14	0.97	0.97	1.17	1.11	69
2	3	1	1	1	1	1	68
2	3	2	1.09	1.43	1.45	1.02	68
2	3	3	1.14	1.86	1.81	1	69
2	3	4	1.11	1.93	1.78	0.98	69
2	3	5	0.98	1.55	1.62	1.04	69
2	3	6	1.12	1.61	1.62	1.02	64
2	3	7	1.11	1.5	1.44	1	66
2	3	8	1.09	1.64	1.65	1.02	66
2	3	9	1.06	1.66	1.59	1	66
2	3	10	1.06	1.43	1.39	1	64
2	3	11	1.17	1.52	1.47	1	65
2	3	12	0.96	1.39	1.34	1	66
2	3	13	0.98	1.23	1.17	1	65
2	3	14	1.03	1.32	1.27	1	66
2	4	1	1	1	1	1	68
2	4	2	0.82	0.83	0.7	0.92	72
2	4	3	0.92	0.86	0.86	1	72
2	4	4	0.92	0.98	0.89	0.96	72
2	4	5	0.87	0.94	0.91	0.98	70
2	4	6	0.95	0.79	0.78	1	68
2	4	7	0.97	0.73	0.73	1	69
2	4	8	1	0.96	0.97	1	71
2	4	9	0.97	0.94	0.9	0.98	69
2	4	10	0.92	0.88	0.92	1.02	67
2	4	11	0.8	0.6	0.6	1	67
2	4	12	1.02	1.02	0.98	0.98	69
2	4	13	0.9	0.98	0.93	0.98	70
2	4	14	0.85	0.76	0.75	1	66
2	5	1	1	1	1	1	69
2	5	2	1.18	1.01	1.18	1.08	65
2	5	3	1.08	1.14	1.16	1.02	65
2	5	4	1.18	1.18	1.33	1.06	69
2	5	5	1.1	1.21	1.2	1	67
2	5	6	1.1	1.19	1.59	1.16	66
2	5	7	1.08	1.21	1.56	1.14	66
2	5	8	1	1.09	1.2	1.06	67
2	5	9	0.95	1	1.29	1.14	66
2	5	10	1.05	1.18	1.51	1.14	65
2	5	11	0.92	0.94	1.1	1.08	66
2	5	12	1.08	1.19	1.43	1.1	65
2	5	13	1.1	1.14	1.46	1.14	67
2	5	14	1	0.98	1.14	1.08	67
2	6	1	1	1	1	1	65
2	6	2	1.08	1.29	1.33	1.01	62
2	6	3	1.13	1.51	1.49	1	64
2	6	4	1.08	1.34	1.33	1	62
2	6	5	1.05	1.35	1.44	1.04	62
2	6	6	0.97	1.22	1.21	1	62
2	6	7	1	1.29	1.26	1	62
2	6	8	0.97	1.18	1.17	1	61
2	6	9	1	1.09	1.06	1	61
2	6	10	1	0.99	0.98	1	60
2	6	11	1.11	1.04	1.07	1.02	62
2	6	12	0.89	0.76	0.78	1.02	60
2	6	13	0.95	1.04	1.07	1.02	59
2	6	14	0.84	0.97	0.96	1	61
2	7	1	1	1	1	1	71
2	7	2	1.06	1.11	1.22	1.04	65
2	7	3	1.09	1.38	1.45	1.02	66
2	7	4	1.06	1.3	1.36	1.02	70
2	7	5	1.17	1.45	1.6	1.04	67
2	7	6	1.15	1.17	1.32	1.04	67
2	7	7	1.2	1.36	1.56	1.06	68
2	7	8	1	1.27	1.51	1.09	67
2	7	9	1.09	1.38	1.49	1.02	69
2	7	10	1.17	1.23	1.38	1.04	67
2	7	11	1.2	1.17	1.24	1.02	64
2	7	12	1.09	1.11	1.2	1.02	63
2	7	13	1.03	0.98	1.17	1.09	66
2	7	14	1.15	1.17	1.3	1.04	64
2	8	1	1	1	1	1	66
2	8	2	0.97	0.75	0.84	1.04	64
2	8	3	1.06	0.95	1.03	1.02	63
2	8	4	1	1.03	1.12	1.02	63
2	8	5	1.06	1.08	1.08	1	63
2	8	6	0.94	0.92	0.97	1.02	63
2	8	7	1.03	1	1.07	1.02	63
2	8	8	0.97	0.88	0.9	1	66
2	8	9	1.03	0.95	0.98	1	62
2	8	10	1.15	0.92	0.95	1	63
2	8	11	0.94	0.81	0.85	1.02	68
2	8	12	1.09	1.05	1.13	1.02	63
2	8	13	0.94	0.78	0.81	1	66
2	8	14	0.97	0.92	0.96	1	60
3	1	1	1	1	1	1	59
3	1	2	1.09	1.14	1.11	0.98	55
3	1	3	1.31	1.38	1.36	0.98	65
3	1	4	1.12	1.43	1.41	0.98	62
3	1	5	1.06	1.48	1.47	0.98	62
3	1	6	1.22	1.34	1.36	1	61
3	1	7	1	1.27	1.23	0.98	60
3	1	8	1.19	0.98	0.94	0.96	57
3	1	9	1.09	1	1.02	1	58
3	1	10	1.03	1.07	1.05	0.98	57
3	1	11	1	0.98	1	1	57
3	1	12	1.06	1.27	1.33	1	57
3	1	13	1.22	1.14	1.15	1	59
3	1	14	1.12	1.02	1.04	1	58
3	2	1	1	1	1	1	53
3	2	2	0.91	0.84	0.87	1.02	54
3	2	3	0.91	0.94	0.92	1	72
3	2	4	0.91	1.28	1.26	1	57
3	2	5	0.79	0.94	0.82	0.94	56
3	2	6	0.86	0.86	0.86	1.02	59
3	2	7	0.91	0.9	0.91	1.02	58
3	2	8	0.98	1	1.01	1.02	57
3	2	9	0.86	0.94	0.86	0.96	56
3	2	10	0.98	0.86	0.87	1.02	55
3	2	11	0.89	1	1.06	1.04	69
3	2	12	0.82	0.7	0.78	1.06	57
3	2	13	0.86	0.8	0.81	1.02	56
3	2	14	0.93	0.78	0.86	1.06	61
3	3	1	1	1	1	1	66
3	3	2	1.21	1.75	1.92	1.04	65
3	3	3	1.56	1.77	1.7	0.98	65
3	3	4	1.21	1.62	1.67	1.02	64
3	3	5	1.32	1.5	1.52	1	62
3	3	6	1.32	1.52	1.6	1.02	63
3	3	7	1.24	1.52	1.66	1.04	64
3	3	8	1.28	1.4	1.46	1.02	62
3	3	9	1.24	1.21	1.22	1	59
3	3	10	1.18	1.29	1.3	1	60
3	3	11	1.1	1.48	1.69	1.06	62
3	3	12	1.21	1.4	1.43	1	62
3	3	13	1.18	1.46	1.55	1.02	63
3	3	14	1.24	1.31	1.42	1.04	64
3	4	1	1	1	1	1	59
3	4	2	1.09	1.04	0.98	0.98	64
3	4	3	0.93	1.07	1.03	0.98	58
3	4	4	0.91	1.09	1.05	0.98	58
3	4	5	0.93	1.02	0.98	0.98	61
3	4	6	1.04	1.47	1.42	0.98	59
3	4	7	1.02	1.29	1.28	1	57
3	4	8	1.09	1.33	1.29	0.98	58
3	4	9	0.78	1.22	1.28	1.04	60
3	4	10	1.04	1.31	1.37	1.02	59
3	4	11	0.93	1.22	1.55	1.14	56
3	4	12	0.87	1.09	1.06	1	58
3	4	13	1.04	1.47	1.43	1	60
3	4	14	1.06	1.31	1.31	1	56
3	5	1	1	1	1	1	70
3	5	2	1.02	1.42	1.35	0.98	69
3	5	3	0.98	1.35	1.39	1.02	71
3	5	4	0.9	1.34	1.38	1.02	70
3	5	5	0.86	0.88	0.79	0.94	70
3	5	6	0.82	0.85	0.85	1	66
3	5	7	0.72	1.09	1.06	0.98	69
3	5	8	0.92	0.92	1.02	1.04	66
3	5	9	0.98	1.02	1.12	1.04	66
3	5	10	0.92	0.72	0.75	1.02	60
3	5	11	0.98	1.02	1.05	1.02	64
3	5	12	1	0.98	0.95	0.98	62
3	5	13	0.98	1	0.96	0.98	61
3	5	14	1.06	1.02	0.95	0.96	61
3	6	1	1	1	1	1	69
3	6	2	1.18	1.59	1.58	1	61
3	6	3	1.2	1.39	1.46	1.02	57
3	6	4	1.2	1.13	1.13	1	57
3	6	5	1.09	1.15	1.16	1	61
3	6	6	0.82	1.07	1.03	1	62
3	6	7	0.93	1.2	1.24	1.02	60
3	6	8	1.15	1.25	1.4	1.06	60
3	6	9	1.22	1.38	1.33	1	59
3	6	10	1	1.48	1.65	1.06	60
3	6	11	1.09	1.54	1.55	1.02	61
3	6	12	1.09	1.25	1.18	0.98	56
3	6	13	0.96	1.32	1.34	1.02	58
3	6	14	0.91	1.17	1.24	1.04	61
3	7	1	1	1	1	1	61
3	7	2	1.05	2.04	2.06	1	54
3	7	3	1.16	1.79	1.86	1.02	58
3	7	4	1.23	1.92	2.06	1.02	58
3	7	5	1.19	2.04	2.12	1.02	62
3	7	6	1.12	1.63	1.64	1	58
3	7	7	1.38	2.15	2.39	1.04	58
3	7	8	1.14	1.77	1.88	1.02	58
3	7	9	1.14	1.69	1.93	1.06	58
3	7	10	1.14	1.56	1.81	1.06	58
3	7	11	1.09	1.44	1.45	1	57
3	7	12	1.12	1.38	1.44	1.02	58
3	7	13	0.88	1.69	1.83	1.04	57
3	7	14	0.98	1.54	1.67	1.02	57
3	8	1	1	1	1	1	58
3	8	2	1.21	0.72	0.73	1.02	55
3	8	3	1.18	0.72	0.75	1.02	54
3	8	4	1	0.83	0.81	1	56
3	8	5	1.39	0.91	1.01	1.06	57
3	8	6	1.27	0.92	1.01	1.06	57
3	8	7	1.12	0.94	1.12	1.1	59
3	8	8	1.27	0.79	0.84	1.04	64
3	8	9	1.06	0.98	1.05	1.04	56
3	8	10	1.12	0.87	0.92	1.04	54
3	8	11	1.24	0.91	0.97	1.04	57
3	8	12	1.21	0.89	0.95	1.04	55
3	8	13	1.18	0.85	0.92	1.04	54
3	8	14	1.03	0.87	0.96	1.06	57
4	1	1	1	1	1	1	54
4	1	2	1	1.36	1.2	0.94	53
4	1	3	1.03	1.26	1.15	0.96	52
4	1	4	1.09	1.18	1.05	0.94	54
4	1	5	1.22	1.26	1.16	0.97	52
4	1	6	1.15	1.62	1.53	0.97	57
4	1	7	1.37	1.32	1.18	0.96	50
4	1	8	1.37	1.58	1.57	1	51
4	1	9	1.34	1.54	1.56	1.01	50
4	1	10	1.22	1.3	1.3	1	50
4	1	11	1.28	1.32	1.32	1	53
4	1	12	0.97	1	1	1	52
4	1	13	0.88	0.92	0.84	0.96	51
4	1	14	1.34	1.3	1.2	0.97	50
4	2	1	1	1	1	1	60
4	2	2	1.28	2.22	2.03	0.97	61
4	2	3	1.19	2	1.82	0.95	59
4	2	4	1.28	2.25	2.29	1	58
4	2	5	1.13	1.03	1.05	1	61
4	2	6	1.13	1.75	1.87	1.03	61
4	2	7	1.03	1.56	1.54	1	58
4	2	8	1.13	1.97	1.93	1	56
4	2	9	1.06	1.56	1.57	1.02	58
4	2	10	1.09	1.75	1.87	1.03	59
4	2	11	0.97	1.09	1.04	0.98	55
4	2	12	1.03	1.69	1.6	0.98	59
4	2	13	1.03	1.63	1.68	1.02	55
4	2	14	0.97	1.53	1.59	1.02	58
4	3	1	1	1	1	1	46
4	3	2	0.97	1.07	1.03	0.98	48
4	3	3	0.97	1.27	1.21	0.98	49
4	3	4	0.92	1.2	1.17	1	49
4	3	5	0.99	1.16	1.2	1	50
4	3	6	1.04	1.07	1.08	1	48
4	3	7	1.06	1.24	1.23	1	49
4	3	8	1.06	1	1.06	1.02	48
4	3	9	0.92	0.91	0.9	1	47
4	3	10	0.84	0.8	0.82	1.02	48
4	3	11	0.94	0.98	0.98	1	49
4	3	12	0.89	0.91	0.95	1.02	51
4	3	13	0.92	0.96	0.99	1.02	51
4	3	14	0.99	0.96	1.01	1.02	48
4	4	1	1	1	1	1	61
4	4	2	0.87	0.69	0.68	0.98	59
4	4	3	0.83	0.68	0.7	1.02	61
4	4	4	0.87	0.66	0.67	1	59
4	4	5	0.74	0.6	0.54	0.94	58
4	4	6	0.79	0.66	0.65	0.98	57
4	4	7	0.79	0.75	0.71	0.97	58
4	4	8	0.81	0.58	0.66	1.06	56
4	4	9	0.72	0.58	0.62	1.03	68
4	4	10	0.79	0.52	0.57	1.05	58
4	4	11	0.7	0.49	0.49	1	56
4	4	12	0.81	0.55	0.52	0.97	56
4	4	13	0.74	0.37	0.39	1.03	56
4	4	14	0.7	0.59	0.58	1	56
4	5	1	1	1	1	1	68
4	5	2	1.02	1.1	1.11	1	61
4	5	3	0.95	1.25	1.17	0.97	64
4	5	4	0.85	0.88	0.87	1	60
4	5	5	0.9	0.9	0.92	1.02	59
4	5	6	0.8	0.7	0.63	0.95	61
4	5	7	0.95	0.95	0.99	1.02	58
4	5	8	0.92	1.02	1.05	1.02	58
4	5	9	0.9	0.83	0.85	1.02	69
4	5	10	0.82	0.82	0.84	1.02	57
4	5	11	0.92	1.07	1.13	1.03	57
4	5	12	0.8	0.84	0.83	1	62
4	5	13	1.05	1.15	1.19	1.02	56
4	5	14	1	0.94	0.98	1.02	56
4	6	1	1	1	1	1	67
4	6	2	0.97	1.09	1.09	1	61
4	6	3	0.91	1.09	1.12	1.02	58
4	6	4	1.08	1.05	1.09	1.02	58
4	6	5	1	1	1.04	1.02	59
4	6	6	1.08	1.2	1.21	1	55
4	6	7	1	1.21	1.21	1	59
4	6	8	1.06	1.09	1.13	1.02	60
4	6	9	1.08	1.12	1.16	1.02	55
4	6	10	1.03	1.25	1.27	1.02	59
4	6	11	1	1.08	1.08	1	58
4	6	12	0.97	0.87	0.85	1	58
4	6	13	1.06	1	1.02	1.02	65
4	6	14	1	0.95	0.97	1.02	58
4	7	1	1	1	1	1	64
4	7	2	1.16	0.97	0.83	0.93	63
4	7	3	1.11	1.06	0.9	0.93	62
4	7	4	0.97	0.77	0.72	0.97	67
4	7	5	1.11	0.82	0.78	0.99	64
4	7	6	1.27	1.5	1.15	0.88	59
4	7	7	1.05	1.26	1.17	0.97	60
4	7	8	1.35	1.41	1.2	0.93	59
4	7	9	1.24	1.27	1.13	0.96	63
4	7	10	1.16	1.22	1.11	0.96	54
4	7	11	1.16	0.84	0.78	0.97	50
4	7	12	1.24	1.36	1.26	0.97	53
4	7	13	1.03	0.77	0.7	0.96	54
4	7	14	0.92	0.56	0.54	0.99	54
4	8	1	1	1	1	1	53
4	8	2	0.79	0.72	0.5	0.83	53
4	8	3	0.74	0.67	0.64	0.98	58
4	8	4	0.82	0.67	0.48	0.85	55
4	8	5	0.93	0.77	0.75	1	58
4	8	6	0.98	0.97	1	0.96	57
4	8	7	0.79	0.62	0.57	0.95	56
4	8	8	0.82	0.79	0.8	1	62
4	8	9	0.84	0.77	0.7	0.95	57
4	8	10	0.84	0.95	0.91	0.98	56
4	8	11	0.9	0.74	0.71	0.98	62
4	8	12	0.9	0.9	0.89	1	59
4	8	13	0.92	0.72	0.7	0.98	54
4	8	14	0.87	0.85	0.79	0.97	60
5	1	1	1	1	1	1	47
5	1	2	1	1.05	1.13	1.04	46
5	1	3	1.11	1.23	1.38	1.06	48
5	1	4	0.89	1.11	1.17	1.02	46
5	1	5	0.98	1.02	1.11	1.06	49
5	1	6	0.98	1.13	1.27	1.06	49
5	1	7	0.98	1.11	1.23	1.06	48
5	1	8	1.02	1	1.04	1.02	49
5	1	9	0.8	0.72	0.81	1.06	47
5	1	10	0.93	0.87	0.96	1.06	49
5	1	11	1	0.87	0.94	1.04	46
5	1	12	0.93	0.87	0.92	1.02	48
5	1	13	0.89	0.93	0.97	1.02	52
5	1	14	0.93	0.93	1.05	1.06	51
5	2	1	1	1	1	1	57
5	2	2	0.94	1.29	1.38	1.04	57
5	2	3	1.02	1.2	1.26	1.02	57
5	2	4	0.96	1.36	1.38	1	56
5	2	5	0.94	1.09	1.13	1.02	56
5	2	6	1.04	1.05	1.09	1.02	52
5	2	7	0.96	1.33	1.39	1.02	55
5	2	8	0.92	1.09	1.16	1.02	51
5	2	9	1.06	1.76	1.84	1.02	59
5	2	10	1.04	1.07	1.13	1.02	56
5	2	11	0.94	1.07	1.14	1.04	55
5	2	12	0.9	1.18	1.25	1.04	58
5	2	13	0.88	1.2	1.29	1.04	59
5	2	14	0.88	0.96	1.01	1.02	56
5	3	1	1	1	1	1	59
5	3	2	1.13	1.45	1.46	1	53
5	3	3	1.11	1.52	1.35	0.93	55
5	3	4	1.15	1.77	1.45	0.9	62
5	3	5	1	1.55	1.46	0.97	61
5	3	6	1.04	1.41	1.19	0.92	59
5	3	7	1	1.39	1.12	0.9	60
5	3	8	1.07	1.43	1.31	0.95	64
5	3	9	1	1.29	0.9	0.83	62
5	3	10	1.11	1.57	1.28	0.9	58
5	3	11	0.93	1.41	1.15	0.9	61
5	3	12	0.98	1.23	0.92	0.86	63
5	3	13	1.09	1.61	1.3	0.9	63
5	3	14	1.07	1.36	1.11	0.9	60
5	4	1	1	1	1	1	49
5	4	2	0.92	0.94	0.9	0.98	53
5	4	3	0.96	0.85	0.83	1	52
5	4	4	0.94	0.98	0.91	0.96	51
5	4	5	0.82	0.74	0.67	0.96	55
5	4	6	0.76	0.74	0.68	0.96	57
5	4	7	0.74	0.64	0.6	0.98	53
5	4	8	0.9	0.94	0.9	0.98	52
5	4	9	0.94	0.86	0.77	0.94	55
5	4	10	0.86	0.77	0.75	0.98	57
5	4	11	0.84	0.8	0.77	0.98	55
5	4	12	0.86	0.86	0.81	0.98	56
5	4	13	0.88	0.77	0.74	0.98	56
5	4	14	0.84	1.09	1.04	0.98	56
5	5	1	1	1	1	1	50
5	5	2	1.02	1.57	1.65	1.02	49
5	5	3	1.12	1.62	1.9	1.07	51
5	5	4	1.05	1.62	1.82	1.06	50
5	5	5	1.18	1.51	1.57	1.02	52
5	5	6	1.09	1.7	1.83	1.04	53
5	5	7	1.07	1.57	1.65	1.02	53
5	5	8	1.02	1.32	1.46	1.04	50
5	5	9	1.02	1.26	1.24	0.98	48
5	5	10	1.05	1.43	1.41	0.98	52
5	5	11	0.95	1.23	1.24	0.98	52
5	5	12	0.95	1.23	1.27	1	53
5	5	13	0.93	1.19	1.3	1.04	52
5	5	14	0.93	1.21	1.24	1	53
5	6	1	1	1	1	1	72
5	6	2	1.16	1.56	1.37	0.89	64
5	6	3	0.98	1.86	1.77	0.86	62
5	6	4	1.07	2.25	2.14	0.89	64
5	6	5	1.09	1.88	1.77	0.83	60
5	6	6	1.35	2.31	2.19	0.92	66
5	6	7	1.16	1.98	1.92	0.99	71
5	6	8	1.19	1.72	1.66	0.89	64
5	6	9	1.19	1.79	1.72	0.99	71
5	6	10	1	1.54	1.46	0.76	55
5	6	11	1.02	1.04	1.04	0.72	52
5	6	12	0.98	0.99	0.95	0.74	53
5	6	13	1.09	1.58	1.56	0.96	69
5	6	14	1.14	1.29	1.19	0.85	61
5	7	1	1	1	1	1	55
5	7	2	1.13	1.52	1.55	0.91	50
5	7	3	1.08	1.76	1.75	0.91	50
5	7	4	1.23	1.64	1.69	0.96	53
5	7	5	1.3	1.62	1.63	0.93	51
5	7	6	1.15	1.34	1.25	0.93	51
5	7	7	1.2	1.26	1.25	0.95	52
5	7	8	1.15	1.64	1.55	0.95	52
5	7	9	1.15	1.22	1.23	0.93	51
5	7	10	1.02	1.3	1.27	1.02	56
5	7	11	1.13	1.06	0.97	0.91	50
5	7	12	1.13	1.3	1.18	0.96	53
5	7	13	1.05	1.2	1.13	0.98	54
5	7	14	1	1.32	1.35	1	55
5	8	1	1	1	1	1	64
5	8	2	1.04	0.95	0.9	0.94	60
5	8	3	1.02	0.84	0.81	0.94	60
5	8	4	1.02	1	0.91	1.02	65
5	8	5	1.06	0.86	0.78	0.97	62
5	8	6	0.87	0.86	0.82	0.95	61
5	8	7	1.04	0.9	0.87	1	64
5	8	8	1.06	1.16	0.98	0.94	60
5	8	9	1.08	0.92	0.8	1.05	67
5	8	10	1.04	1.27	1.13	1.03	66
5	8	11	1.02	0.84	0.82	1.02	65
5	8	12	1.04	1.16	0.96	1.06	68
5	8	13	1.08	1.11	0.95	1.05	67
5	8	14	1.11	1.13	1.04	1.11	71
6	1	1	1	1	1	1	82
6	1	2	1	1.15	1.1	0.98	78
6	1	3	0.97	1.44	1.45	1	80
6	1	4	1	1.2	1.21	1	81
6	1	5	0.89	1.16	1.13	0.98	82
6	1	6	1.05	1.55	1.5	0.98	84
6	1	7	1.05	1.49	1.92	1.12	81
6	1	8	1.11	1.42	1.37	0.98	88
6	1	9	1.16	1.47	1.45	0.98	78
6	1	10	1.11	1.85	1.8	0.98	79
6	1	11	1.03	1.18	1.19	0.98	74
6	1	12	0.95	1.22	1.28	1.02	80
6	1	13	1	1.44	1.38	0.98	78
6	1	14	1.08	1.45	1.41	0.98	76
6	2	1	1	1	1	1	70
6	2	2	1.05	1.17	1.29	1.04	68
6	2	3	0.95	1.55	1.75	1.05	74
6	2	4	1.1	1.19	1.34	1.05	68
6	2	5	1.1	1.22	1.35	1.04	69
6	2	6	1.08	1.14	1.03	0.95	65
6	2	7	1	1.06	1.26	1.07	74
6	2	8	1.02	1.16	1.19	1.02	67
6	2	9	1.1	1.14	1.1	0.98	68
6	2	10	1.05	1.09	1.01	0.96	70
6	2	11	0.97	0.92	0.94	1.02	64
6	2	12	1	0.98	1.1	1.05	65
6	2	13	0.95	1.06	1.13	1.04	65
6	2	14	0.97	1.08	1.22	1.05	67
6	3	1	1	1	1	1	69
6	3	2	0.95	1.39	1.55	1.05	63
6	3	3	1.03	1.59	1.65	1.02	69
6	3	4	1.13	1.63	1.61	0.98	71
6	3	5	1.08	1.59	1.69	1.02	70
6	3	6	1.05	1.45	1.44	0.98	69
6	3	7	0.95	1.18	1.17	0.98	65
6	3	8	0.97	1.45	1.26	0.93	71
6	3	9	0.84	1.08	1.04	0.98	66
6	3	10	0.95	1.25	1.19	0.96	70
6	3	11	0.95	1.16	1.12	0.98	69
6	3	12	0.95	1.06	1.01	0.96	64
6	3	13	0.9	1.39	1.34	0.98	71
6	3	14	1	1.33	1.32	0.98	71
6	4	1	1	1	1	1	70
6	4	2	1.03	1.03	1.11	1.04	71
6	4	3	1.12	1	1.15	1.08	71
6	4	4	1	1.2	1.2	1	73
6	4	5	1	1.04	1.19	1.06	69
6	4	6	1	1.01	1.05	1.02	72
6	4	7	1.06	0.77	0.86	1.06	68
6	4	8	1.09	1	1.08	1.04	71
6	4	9	1.12	1.14	1.17	1	68
6	4	10	1.2	0.93	1.01	1.04	67
6	4	11	1.12	0.99	1.07	1.04	67
6	4	12	1.06	1.1	1.19	1.04	70
6	4	13	1.15	0.97	1.01	1.02	69
6	4	14	1.12	1.14	1.28	1.06	68
6	5	1	1	1	1	1	77
6	5	2	0.9	0.94	1.07	1.08	76
6	5	3	0.98	0.85	0.89	1.04	80
6	5	4	1.07	1.11	1.22	1.06	75
6	5	5	1	1.06	1.14	1.04	78
6	5	6	1	0.95	1.01	1.04	75
6	5	7	1.07	1.37	1.43	1.02	79
6	5	8	1.1	0.98	1.05	1.04	76
6	5	9	1.1	1.04	1.08	1.02	74
6	5	10	0.95	1.05	1.15	1.06	71
6	5	11	0.83	0.95	1.07	1.06	67
6	5	12	0.93	0.75	0.81	1.04	78
6	5	13	0.95	0.92	1.05	1.08	72
6	5	14	0.93	0.8	0.84	1.04	68
6	6	1	1	1	1	1	78
6	6	2	0.94	0.96	0.93	0.98	74
6	6	3	0.94	1.06	1.1	1.02	72
6	6	4	0.94	1.22	1.39	1.06	78
6	6	5	0.94	1.35	1.57	1.06	78
6	6	6	0.97	0.89	0.96	1.02	78
6	6	7	1.04	1.24	1.32	1.02	76
6	6	8	1.04	1.27	1.69	1.14	76
6	6	9	1.17	1.12	1.25	1.04	71
6	6	10	1	1.2	1.7	1.18	77
6	6	11	0.94	1.11	1.27	1.06	71
6	6	12	0.97	1.02	1.34	1.12	70
6	6	13	1.1	1.15	1.55	1.14	75
6	6	14	1.07	1.09	1.33	1.08	76
6	7	1	1	1	1	1	77
6	7	2	1.26	2.18	1.72	0.88	74
6	7	3	1.29	1.78	1.58	0.95	72
6	7	4	1.15	2.12	1.88	0.93	70
6	7	5	1.2	2.08	1.71	0.9	71
6	7	6	1.23	1.94	1.64	0.91	72
6	7	7	1.18	1.78	1.48	0.91	66
6	7	8	1.23	1.41	1.22	0.93	68
6	7	9	1.2	1.76	1.5	0.91	73
6	7	10	1.2	1.98	1.81	0.95	70
6	7	11	1.32	1.43	1.23	0.91	66
6	7	12	1.2	1.65	1.53	0.95	73
6	7	13	1.18	1.78	1.53	0.93	70
6	7	14	1.15	2.16	1.88	0.93	75
6	8	1	1	1	1	1	79
6	8	2	1	1.1	1.11	1	74
6	8	3	0.97	0.97	0.94	0.98	73
6	8	4	1	0.75	0.72	0.98	72
6	8	5	1.03	0.99	1.05	1.02	74
6	8	6	0.97	0.85	0.85	1	73
6	8	7	0.94	1.38	1.5	1.04	72
6	8	8	1.03	0.85	0.84	1	69
6	8	9	1.06	0.92	0.97	1.02	71
6	8	10	1.06	1.07	0.97	1.02	71
6	8	11	1.12	0.69	0.72	1	70
6	8	12	1.23	0.92	0.99	1.04	68
6	8	13	0.91	0.96	1.04	1.04	73
6	8	14	1.03	0.97	1.04	1.02	75
7	1	1	1	1	1	1	62
7	1	2	0.97	0.89	0.8	0.94	63
7	1	3	0.93	0.82	0.78	0.97	61
7	1	4	1.1	1.09	1.07	0.99	62
7	1	5	0.93	1	0.98	0.99	62
7	1	6	1	0.96	0.86	0.94	64
7	1	7	0.87	0.72	0.73	1	63
7	1	8	0.94	0.86	0.9	1.01	67
7	1	9	0.9	0.89	0.91	1	62
7	1	10	0.97	0.75	0.8	1.03	63
7	1	11	1	0.79	0.69	0.94	65
7	1	12	0.97	0.77	0.75	0.99	74
7	1	13	1	0.93	1	1.03	64
7	1	14	0.93	0.79	0.7	0.94	66
7	2	1	1	1	1	1	59
7	2	2	1.34	1.42	1.48	1.02	60
7	2	3	1.19	1.21	1.25	1.02	63
7	2	4	1.07	1.21	1.26	1.02	63
7	2	5	1.17	0.97	1.09	1.05	57
7	2	6	0.98	0.87	0.84	0.98	54
7	2	7	1.02	1.07	1.12	1.02	65
7	2	8	1.07	1.08	1.13	1.02	60
7	2	9	1.26	1.21	1.18	0.98	59
7	2	10	1.24	1.3	1.16	0.94	64
7	2	11	1.31	1.19	1.2	1	62
7	2	12	1.05	1.2	1.21	1	62
7	2	13	1.07	0.87	0.89	1	52
7	2	14	1	0.88	0.91	1.02	66
7	3	1	1	1	1	1	68
7	3	2	1.25	1.48	1.5	1.02	68
7	3	3	1.25	1.38	1.42	1.02	66
7	3	4	1.25	1.54	1.62	1.03	70
7	3	5	1.25	1.36	1.42	1.03	66
7	3	6	1	1.33	1.36	1.02	79
7	3	7	1.06	1.17	1.22	1.03	67
7	3	8	1.06	1.56	1.59	1.02	74
7	3	9	1.12	1.51	1.66	1.05	72
7	3	10	1.19	1.37	1.42	1.02	76
7	3	11	1.15	1.36	1.26	0.97	70
7	3	12	1.09	1.06	1.12	1.03	71
7	3	13	1	1.01	1.05	1.02	68
7	3	14	1.03	1.06	1.05	1	71
7	4	1	1	1	1	1	53
7	4	2	0.95	1.06	0.93	0.95	59
7	4	3	0.97	1.13	0.97	0.95	61
7	4	4	0.89	0.81	0.78	0.98	58
7	4	5	0.87	0.85	0.82	0.98	57
7	4	6	0.87	1.04	1	0.98	66
7	4	7	0.87	1	0.92	0.97	61
7	4	8	0.84	0.85	0.79	0.97	63
7	4	9	0.79	0.75	0.75	1	56
7	4	10	0.84	0.96	0.9	0.98	63
7	4	11	0.76	0.79	0.76	0.98	60
7	4	12	0.97	1.04	1.02	1	59
7	4	13	0.98	0.88	0.89	0.98	60
7	4	14	0.73	0.83	0.82	1	60
7	5	1	1	1	1	1	58
7	5	2	1	1.78	1.97	1.05	61
7	5	3	1.12	2.13	1.95	0.96	68
7	5	4	1.12	2.07	2.35	1.07	68
7	5	5	1.18	1.67	1.86	1.05	62
7	5	6	1.12	1.51	1.68	1.05	69
7	5	7	1.03	1.6	1.78	1.05	65
7	5	8	1.06	1.67	1.93	1.07	60
7	5	9	0.97	1.38	1.51	1.05	57
7	5	10	1.03	1.49	1.75	1.09	68
7	5	11	1.09	1.82	2.09	1.07	65
7	5	12	1.09	1.58	1.82	1.07	66
7	5	13	0.88	1.47	1.73	1.09	66
7	5	14	1.09	1.6	2	1.13	67
7	6	1	1	1	1	1	60
7	6	2	1.18	1.08	1.18	1.57	65
7	6	3	1.24	1.53	1.6	1.02	57
7	6	4	1.18	1.27	1.34	1.03	64
7	6	5	1.27	1.22	1.28	1.03	67
7	6	6	1.48	1.37	1.5	1.05	61
7	6	7	1.24	1.2	1.38	1.09	66
7	6	8	1.24	1.51	1.75	1.09	65
7	6	9	1.33	1.45	1.66	1.09	67
7	6	10	1.12	1.53	1.72	1.07	62
7	6	11	1.09	1.41	1.63	1.09	67
7	6	12	1.18	1.24	1.48	1.09	67
7	6	13	1.09	1.06	1.15	1.05	59
7	6	14	1.12	1	1.13	1.07	59
7	7	1	1	1	1	1	62
7	7	2	1.16	1.82	1.99	1.06	61
7	7	3	1.2	1.79	2.02	1.07	50
7	7	4	1.2	1.59	1.43	0.96	58
7	7	5	1.37	1.79	1.99	1.06	59
7	7	6	1.2	1.79	2.12	1.1	51
7	7	7	1.29	1.71	1.9	1.06	51
7	7	8	1.08	1.71	1.78	1.03	54
7	7	9	1.16	1.53	1.49	1	51
7	7	10	1.2	1.32	1.33	1.01	50
7	7	11	1.12	1.56	1.54	1.01	60
7	7	12	1.29	1.62	1.52	0.99	61
7	7	13	1.16	1.26	1.17	0.97	51
7	7	14	1	1.24	1.26	1.03	54
7	8	1	1	1	1	1	59
7	8	2	0.89	1.17	1.12	0.98	64
7	8	3	0.89	1.02	0.94	0.97	59
7	8	4	0.97	0.95	0.92	0.98	61
7	8	5	1	0.95	0.91	0.98	62
7	8	6	0.92	1.31	1.23	0.97	69
7	8	7	0.89	1.21	1.17	0.98	65
7	8	8	1	1.19	1.1	0.97	67
7	8	9	1.11	1.26	1.24	1	63
7	8	10	0.95	1.17	1.02	0.93	65
7	8	11	1.05	1.1	1.04	0.98	61
7	8	12	1	1.05	1	0.98	63
7	8	13	0.89	1.05	1.02	1	60
7	8	14	0.89	0.9	0.84	0.97	60
8	1	1	1	1	1	1	72
8	1	2	1.02	0.91	0.97	1.02	69
8	1	3	1.12	0.96	1.12	1.07	65
8	1	4	1.11	1.05	1.09	1.02	74
8	1	5	1.13	0.95	0.95	1	70
8	1	6	1.13	1.1	1.11	1	73
8	1	7	1.06	1.02	1.11	1.04	73
8	1	8	1.01	0.77	0.9	1.09	75
8	1	9	0.96	0.96	0.9	0.96	68
8	1	10	1.11	1	1.14	1.05	65
8	1	11	0.91	1.07	1.14	1.02	71
8	1	12	0.96	0.94	1.01	1.04	72
8	1	13	1.13	1.06	1.18	1.05	65
8	1	14	0.99	0.76	0.86	1.05	70
8	2	1	1	1	1	1	72
8	2	2	0.98	1.61	1.57	0.98	72
8	2	3	1.09	1.69	1.81	1.04	81
8	2	4	1.05	1.66	1.59	0.98	68
8	2	5	1.16	1.48	1.49	1	62
8	2	6	1.02	1.82	1.74	0.98	66
8	2	7	1.07	1.31	1.32	1	66
8	2	8	0.96	1.15	1.08	0.98	64
8	2	9	0.98	1.4	1.43	1	67
8	2	10	0.89	0.9	0.93	1.02	70
8	2	11	1.09	1.23	1.26	1.02	66
8	2	12	1	1.34	1.38	1.02	67
8	2	13	1.02	1.1	1.05	0.98	63
8	2	14	0.96	1.05	0.99	0.98	68
8	3	1	1	1	1	1	84
8	3	2	0.91	0.95	0.84	0.95	77
8	3	3	1.02	1.13	1.03	0.95	85
8	3	4	1	1.1	1.04	0.97	79
8	3	5	1.02	1.06	0.99	0.97	81
8	3	6	1.14	1.17	1.07	0.95	80
8	3	7	1.07	1.17	1.14	0.98	80
8	3	8	0.91	0.95	0.88	0.97	71
8	3	9	0.93	0.83	0.67	0.91	82
8	3	10	0.89	0.94	0.82	0.94	77
8	3	11	0.86	0.8	0.75	0.97	78
8	3	12	0.82	0.95	0.78	0.91	73
8	3	13	0.84	0.9	0.89	1	80
8	3	14	0.86	0.96	0.9	0.97	77
8	4	1	1	1	1	1	56
8	4	2	0.91	0.98	1.11	1.06	59
8	4	3	0.91	0.86	0.88	1.02	57
8	4	4	0.82	0.61	0.67	1.04	61
8	4	5	0.91	1.31	1.47	1.06	60
8	4	6	0.93	0.92	1	1.04	55
8	4	7	1.02	0.86	0.91	1.04	56
8	4	8	0.86	1.02	1.16	1.06	58
8	4	9	0.98	0.71	0.8	1.06	53
8	4	10	0.84	1.06	1.1	1.02	62
8	4	11	0.77	1.2	1.3	1.04	63
8	4	12	0.75	0.9	0.85	0.98	55
8	4	13	1.02	0.78	0.84	1.04	55
8	4	14	0.95	1.06	1.08	1.02	57
8	5	1	1	1	1	1	53
8	5	2	1.02	1.01	0.99	1	49
8	5	3	1.03	1.08	0.96	0.95	47
8	5	4	1.01	1.03	0.99	0.98	53
8	5	5	1.03	1.06	1.05	1	50
8	5	6	0.89	0.99	0.97	1	53
8	5	7	0.99	1.04	1.03	1	52
8	5	8	0.89	0.93	0.93	1	48
8	5	9	0.85	0.97	0.91	0.98	56
8	5	10	0.83	0.82	0.84	1.02	51
8	5	11	1.01	0.91	0.92	1	51
8	5	12	0.97	0.89	0.83	0.98	53
8	5	13	0.93	0.79	0.75	0.98	49
8	5	14	0.97	0.79	0.74	0.98	51
8	6	1	1	1	1	1	54
8	6	2	0.91	1.4	1.56	1.04	69
8	6	3	1.02	1.67	1.74	1.02	56
8	6	4	1.13	1.6	1.68	1.02	57
8	6	5	1.07	1.55	1.56	1	56
8	6	6	1.04	1.57	1.7	1.04	55
8	6	7	0.89	1.81	1.91	1.02	65
8	6	8	1.04	1.24	1.21	0.98	58
8	6	9	1.04	1.55	1.58	1	56
8	6	10	0.78	1.36	1.35	1	63
8	6	11	1.02	1.5	1.63	1.04	58
8	6	12	0.96	1.33	1.4	1.02	56
8	6	13	0.85	1.24	1.37	1.04	60
8	6	14	1.09	1.36	1.28	0.96	59
8	7	1	1	1	1	1	64
8	7	2	1.21	1.5	1.55	1	65
8	7	3	1.16	2.06	2.05	0.98	71
8	7	4	1.05	1.6	1.6	1	71
8	7	5	1.23	1.48	1.48	0.98	70
8	7	6	1.03	1.77	1.89	1.02	66
8	7	7	1.03	1.83	1.9	1.02	68
8	7	8	1.13	2.21	2.36	1.02	68
8	7	9	1.18	2.15	2.21	1	68
8	7	10	1.18	1.79	1.93	1.04	67
8	7	11	0.97	1.46	1.47	1	68
8	7	12	1.36	1.62	1.58	0.98	65
8	7	13	1.13	1.5	1.49	0.98	67
8	7	14	1.29	1.98	2.03	1	69
8	8	1	1	1	1	1	54
8	8	2	0.96	0.72	0.72	1	57
8	8	3	0.96	0.64	0.64	1	53
8	8	4	0.98	0.73	0.7	0.98	55
8	8	5	0.96	0.84	0.87	1.02	55
8	8	6	1.11	0.69	0.67	0.98	53
8	8	7	1.04	0.88	0.83	0.98	55
8	8	8	0.78	0.68	0.68	1	56
8	8	9	0.98	0.8	0.81	1	53
8	8	10	0.87	0.88	0.88	1	53
8	8	11	0.89	0.89	0.85	0.98	58
8	8	12	0.89	0.86	0.81	0.96	53
8	8	13	0.78	0.84	0.87	1	57
8	8	14	0.98	0.78	0.79	1.02	53
9	1	1	1	1	1	1	60
9	1	2	0.91	0.83	0.76	0.96	56
9	1	3	0.88	0.83	0.77	0.96	59
9	1	4	0.86	0.91	0.9	1	73
9	1	5	0.84	0.92	0.84	0.96	66
9	1	6	0.86	0.69	0.69	1	59
9	1	7	0.72	0.71	0.7	1	62
9	1	8	0.95	0.96	0.95	1	64
9	1	9	1.02	0.85	0.81	0.98	58
9	1	10	0.93	0.8	0.76	0.98	59
9	1	11	0.93	0.79	0.76	0.98	57
9	1	12	0.95	0.8	0.77	0.98	57
9	1	13	0.98	0.85	0.75	0.94	58
9	1	14	0.81	0.72	0.68	0.98	61
9	2	1	1	1	1	1	64
9	2	2	0.82	0.9	0.93	1.02	61
9	2	3	0.98	0.84	0.87	1.02	56
9	2	4	1.02	1.08	1.13	1.02	60
9	2	5	1.07	1.06	1.07	1	58
9	2	6	0.8	0.91	0.95	1.02	57
9	2	7	0.87	0.93	0.95	1.02	59
9	2	8	0.87	0.93	0.95	1.02	55
9	2	9	0.84	0.79	0.78	1	51
9	2	10	0.84	0.83	0.86	1.02	60
9	2	11	0.78	0.8	0.73	0.96	59
9	2	12	0.87	0.83	0.86	1.02	55
9	2	13	0.82	0.75	0.75	1	56
9	2	14	0.84	0.79	0.78	1	55
9	3	1	1	1	1	1	61
9	3	2	0.81	1.04	1.04	1	79
9	3	3	0.94	1.17	1.17	1	67
9	3	4	0.81	0.96	0.93	0.98	61
9	3	5	0.78	0.89	0.93	1.02	62
9	3	6	0.98	1.08	1.09	1	79
9	3	7	0.81	0.96	0.93	0.98	79
9	3	8	1.02	1.13	1.13	1	64
9	3	9	0.91	1.2	1.2	1	72
9	3	10	0.89	1.01	1.02	1	54
9	3	11	1.06	1.3	1.36	1.02	67
9	3	12	0.89	0.92	0.96	1.02	72
9	3	13	0.96	1.18	1.14	0.98	71
9	3	14	0.85	0.76	0.8	1.02	70
9	4	1	1	1	1	1	58
9	4	2	1.22	1.07	0.99	0.96	57
9	4	3	1.15	1.27	1.17	0.96	66
9	4	4	1.09	1.05	1.06	1	60
9	4	5	1.06	0.93	0.86	0.96	58
9	4	6	1.19	1.13	1	0.94	58
9	4	7	1.12	1.12	1.12	1	59
9	4	8	1.09	0.88	0.89	1	53
9	4	9	0.94	0.93	0.94	1	63
9	4	10	1.15	0.9	0.87	0.98	58
9	4	11	1.03	0.9	0.9	1	64
9	4	12	1.03	1.12	1.08	0.98	72
9	4	13	0.97	0.75	0.74	1	58
9	4	14	1.06	0.92	0.88	0.98	64
9	5	1	1	1	1	1	63
9	5	2	1.11	1.13	1.29	1.06	59
9	5	3	1.22	1.27	1.3	1.02	61
9	5	4	1.19	1.38	1.46	1.02	63
9	5	5	1.25	1.41	1.57	1.04	61
9	5	6	1.28	1.36	1.39	1	67
9	5	7	1.14	1.31	1.38	1.02	66
9	5	8	1.14	1.59	1.52	0.98	76
9	5	9	1.08	1.17	1.14	0.98	59
9	5	10	1.22	1.28	1.3	1	65
9	5	11	1.08	1.34	1.6	1.08	61
9	5	12	1.11	1.13	1.31	1.08	63
9	5	13	1.08	1.2	1.31	1.04	61
9	5	14	1.17	1.41	1.51	1.04	62
9	6	1	1	1	1	1	61
9	6	2	1.13	1.09	0.97	0.94	71
9	6	3	1.13	1.26	1.22	0.98	61
9	6	4	1.23	1.43	1.38	0.98	65
9	6	5	1.28	1.31	1.34	1	64
9	6	6	1.4	1.45	1.35	0.96	63
9	6	7	1.28	1.26	1.12	0.94	59
9	6	8	1.05	0.91	0.85	0.96	51
9	6	9	1.38	1.22	1.18	0.98	61
9	6	10	1.15	1.05	1.02	0.98	57
9	6	11	1.18	1.14	1	0.94	57
9	6	12	1.13	0.9	0.87	0.98	59
9	6	13	0.95	0.93	0.86	0.96	56
9	6	14	1.15	1	0.93	0.96	69
9	7	1	1	1	1	1	63
9	7	2	0.9	0.89	1	1.06	67
9	7	3	1	1.15	1.21	1.04	76
9	7	4	1.02	1.3	1.2	0.98	75
9	7	5	1.07	1.2	1.22	1.02	66
9	7	6	1.05	1.3	1.22	0.98	69
9	7	7	1	1.26	1.25	1	66
9	7	8	0.98	1.14	1.11	1	64
9	7	9	0.95	1.07	1.08	1.02	67
9	7	10	0.95	1.07	1.18	1.06	63
9	7	11	0.98	1.09	1.09	1	63
9	7	12	0.86	1.1	1.22	1.06	72
9	7	13	1.02	0.88	0.9	1.02	60
9	7	14	0.9	0.8	0.82	1.02	63
9	8	1	1	1	1	1	63
9	8	2	0.81	0.63	0.82	1	57
9	8	3	0.94	0.82	0.59	0.94	63
9	8	4	0.81	0.82	0.68	1	58
9	8	5	0.98	0.91	0.72	0.98	63
9	8	6	0.85	0.68	0.53	0.98	59
9	8	7	1	0.66	0.54	1	59
9	8	8	0.96	0.71	0.58	1	61
9	8	9	0.85	0.68	0.55	1	60
9	8	10	0.85	0.63	0.49	0.98	59
9	8	11	0.72	0.62	0.48	0.98	62
9	8	12	0.78	0.57	0.39	0.92	54
9	8	13	0.85	0.68	0.52	0.98	58
9	8	14	0.89	0.64	0.52	1	59
10	1	1	1	1	1	1	69
10	1	2	1.08	1.02	1.05	1.02	60
10	1	3	1.1	0.95	0.93	0.98	64
10	1	4	1	0.88	0.86	0.98	69
10	1	5	1.03	0.93	0.91	0.98	68
10	1	6	1.03	0.83	0.82	0.98	64
10	1	7	1.15	0.95	0.93	0.98	64
10	1	8	1.13	0.82	0.8	0.98	60
10	1	9	0.95	0.7	0.68	0.98	63
10	1	10	1	0.68	0.67	0.98	64
10	1	11	0.82	0.62	0.57	0.96	65
10	1	12	0.92	0.68	0.67	0.98	57
10	1	13	1.15	0.78	0.81	1	57
10	1	14	1	0.8	0.71	0.93	59
10	2	1	1	1	1	1	68
10	2	2	1.22	1.63	1.45	0.94	62
10	2	3	1.36	1.45	1.4	1	66
10	2	4	1.11	1.31	1.3	1	69
10	2	5	1.25	1.48	1.29	0.94	65
10	2	6	1.33	1.69	1.5	0.96	63
10	2	7	1.41	1.76	1.49	0.92	70
10	2	8	1.03	1.29	1.18	0.96	67
10	2	9	1.14	1.02	0.85	0.92	65
10	2	10	1.11	1.29	1.13	0.94	71
10	2	11	0.97	1.34	1.22	0.96	70
10	2	12	1	1.42	1.25	0.94	70
10	2	13	1	1	1	1	59
10	2	14	0.97	1.32	1.18	0.96	67
10	3	1	1	1	1	1	69
10	3	2	1.36	1.67	1.66	1	69
10	3	3	1.49	1.46	1.44	1	63
10	3	4	1.27	1.46	1.43	1	62
10	3	5	1.36	1.33	1.26	0.98	63
10	3	6	1.38	1.56	1.55	1	61
10	3	7	1.41	1.79	1.79	1	63
10	3	8	1.3	1.2	1.17	1	63
10	3	9	1.3	0.9	0.86	0.98	60
10	3	10	1.3	1.69	1.6	0.98	66
10	3	11	1.3	1.57	1.49	0.98	66
10	3	12	1.22	0.74	0.73	1	58
10	3	13	1.3	1.39	1.32	0.98	65
10	3	14	1.33	1.05	0.92	0.95	61
10	4	1	1	1	1	1	67
10	4	2	1.17	0.78	0.73	0.95	73
10	4	3	0.97	0.78	0.77	0.98	60
10	4	4	1.06	1	0.97	0.98	77
10	4	5	1.08	0.96	0.94	0.98	64
10	4	6	1	1.02	0.97	0.95	67
10	4	7	1.03	1	0.94	0.95	66
10	4	8	0.97	1.1	1.03	0.95	62
10	4	9	1.06	1.08	1.01	0.95	62
10	4	10	0.92	1.02	0.93	0.95	65
10	4	11	1	0.92	0.87	0.95	70
10	4	12	1.03	1.1	1.03	0.95	61
10	4	13	1.08	1.06	0.98	0.95	63
10	4	14	1.03	1.28	1.21	0.95	62
10	5	1	1	1	1	1	60
10	5	2	1.33	2.15	2.1	1	61
10	5	3	1.23	1.91	2.01	1.03	60
10	5	4	1.36	2.21	2.55	1.08	57
10	5	5	1.04	1.14	1.16	1.07	65
10	5	6	1.3	1.33	1.54	1.08	64
10	5	7	1.2	2.18	2.51	1.08	68
10	5	8	1.2	1.82	2.08	1.08	75
10	5	9	1.23	1.91	2.2	1.08	61
10	5	10	1.2	1.82	2.12	1.08	65
10	5	11	1.1	1.45	1.67	1.08	64
10	5	12	1.23	1.97	2.35	1.11	67
10	5	13	1.16	1.82	2.1	1.08	66
10	5	14	1.26	2.36	2.7	1.08	74
10	6	1	1	1	1	1	68
10	6	2	1.12	1.21	1.08	0.93	62
10	6	3	0.94	1.21	1.21	1	58
10	6	4	1.12	1.18	1.22	1.02	56
10	6	5	0.96	1.09	1.12	1.02	53
10	6	6	1.1	1.27	1.32	1.02	57
10	6	7	1.21	1.11	1.1	1	60
10	6	8	1.06	1.25	1.24	1	58
10	6	9	1.02	0.89	0.88	1	57
10	6	10	0.96	0.99	1.02	1.02	54
10	6	11	1.1	0.96	1	1.02	53
10	6	12	0.98	1.08	1.07	1	54
10	6	13	0.94	0.79	0.75	0.98	54
10	6	14	0.83	0.86	0.85	1	58
10	7	1	1	1	1	1	61
10	7	2	1.08	1.15	1.06	0.96	57
10	7	3	0.86	0.97	0.88	0.96	55
10	7	4	0.9	0.83	0.77	0.96	54
10	7	5	0.92	0.83	0.79	0.96	59
10	7	6	1.04	0.9	0.83	0.96	59
10	7	7	0.98	0.87	0.83	0.98	55
10	7	8	0.92	0.85	0.81	0.96	55
10	7	9	0.84	0.84	0.69	0.9	60
10	7	10	0.84	0.65	0.6	0.96	53
10	7	11	0.98	0.86	0.79	0.96	55
10	7	12	0.94	0.96	0.88	0.96	59
10	7	13	0.82	0.74	0.7	0.96	60
10	7	14	0.74	0.63	0.59	0.96	57
10	8	1	1	1	1	1	58
10	8	2	0.86	0.89	0.88	0.81	59
10	8	3	0.86	1.21	1.15	0.79	63
10	8	4	0.84	0.75	0.75	0.81	58
10	8	5	0.82	0.93	0.93	0.81	59
10	8	6	0.86	0.89	0.88	0.81	67
10	8	7	0.89	0.86	0.86	1.19	64
10	8	8	0.84	0.71	0.71	0.81	56
10	8	9	0.84	0.84	0.87	0.83	59
10	8	10	0.93	0.96	0.92	0.79	60
10	8	11	0.79	0.63	0.61	0.79	63
10	8	12	0.72	0.78	0.74	0.79	60
10	8	13	0.79	0.84	0.81	0.79	61
10	8	14	0.91	0.81	0.77	0.79	57
11	1	1	1	1	1	1	80
11	1	2	1.09	1	0.98	0.98	70
11	1	3	0.85	1.07	0.96	0.94	67
11	1	4	0.91	1.38	1.39	1	83
11	1	5	0.8	1.12	1.08	0.98	73
11	1	6	0.94	1.05	1.03	0.98	78
11	1	7	0.94	1.07	1.08	1	91
11	1	8	0.85	1.1	1.07	0.98	73
11	1	9	0.88	0.95	1	1.02	75
11	1	10	0.83	0.67	0.69	1.02	73
11	1	11	0.83	0.93	0.89	0.98	68
11	1	12	0.91	1	1.08	1.02	70
11	1	13	0.97	1.12	1.17	1.02	75
11	1	14	0.77	1.07	1.12	1	73
11	2	1	1	1	1	1	82
11	2	2	1.1	0.94	0.99	1.02	84
11	2	3	1.23	1.42	1.42	1	85
11	2	4	1.05	1.42	1.42	1	88
11	2	5	1.16	1.44	1.58	1.04	92
11	2	6	1.18	1.23	1.26	1.02	89
11	2	7	1.1	1.47	1.57	1.02	81
11	2	8	1.13	1.24	1.32	1.02	83
11	2	9	1.18	0.99	1.06	1.02	73
11	2	10	1.16	1.21	1.28	1.02	80
11	2	11	1	1.14	1.22	1.02	77
11	2	12	1.16	0.97	1.03	1.02	78
11	2	13	1.16	1.21	1.21	1	83
11	2	14	1.21	0.91	1	1	82
11	3	1	1	1	1	1	78
11	3	2	1.12	1.49	1.49	1	65
11	3	3	1.06	1.36	1.38	1	76
11	3	4	1	1.56	1.58	1	90
11	3	5	1.03	1.87	1.94	1.02	77
11	3	6	0.91	1.82	1.84	1	76
11	3	7	1.09	1.69	1.66	0.98	77
11	3	8	1.12	1.44	1.46	1	71
11	3	9	1.03	1.51	1.52	1	73
11	3	10	0.94	1.26	1.23	0.98	68
11	3	11	0.94	1.67	1.63	0.98	76
11	3	12	1.06	1.33	1.29	0.98	66
11	3	13	1.12	1.69	1.64	0.98	72
11	3	14	1.06	1.33	1.31	0.98	76
11	4	1	1	1	1	1	76
11	4	2	1	1.35	1.29	1	71
11	4	3	0.94	1.29	1.36	1.04	74
11	4	4	0.94	1.13	1.27	1.08	81
11	4	5	0.97	0.81	0.84	1.02	74
11	4	6	1.03	1.27	1.38	1.06	79
11	4	7	0.97	0.75	0.79	1.04	75
11	4	8	0.91	0.75	0.76	1.02	74
11	4	9	0.97	1.08	1.11	1.02	73
11	4	10	1.06	1.02	1.08	1.04	70
11	4	11	0.94	0.9	0.91	1.02	75
11	4	12	1.06	1.13	1.15	1.02	66
11	4	13	0.97	0.98	0.99	1.02	78
11	4	14	0.86	1.15	1.18	1.02	70
11	5	1	1	1	1	1	83
11	5	2	1.02	0.54	0.53	1	63
11	5	3	1	0.71	0.69	0.98	78
11	5	4	1.19	0.77	0.77	1	87
11	5	5	1.09	0.69	0.71	1.02	75
11	5	6	1.02	0.82	0.81	1	77
11	5	7	1.12	0.62	0.58	0.96	69
11	5	8	1.05	0.71	0.71	1	74
11	5	9	0.98	0.58	0.52	0.96	66
11	5	10	0.98	0.8	0.71	0.94	75
11	5	11	0.86	0.51	0.49	0.98	75
11	5	12	0.84	0.49	0.42	0.92	85
11	5	13	1.05	0.64	0.62	0.98	75
11	5	14	0.86	0.56	0.53	0.98	80
11	6	1	1	1	1	1	67
11	6	2	1.03	1.44	1.61	1.04	66
11	6	3	1.26	1.59	1.71	1.04	68
11	6	4	1.06	1.72	1.91	1.04	64
11	6	5	1.06	1.78	1.99	1.04	65
11	6	6	0.93	1.41	1.57	1.04	68
11	6	7	1.1	1.84	2.07	1.04	66
11	6	8	0.97	1.5	1.63	1.04	67
11	6	9	1.03	1.59	1.78	1.04	61
11	6	10	0.97	1.38	1.38	1	74
11	6	11	1	1.66	1.79	1.04	67
11	6	12	0.8	1.19	1.34	1.04	70
11	6	13	0.93	1.44	1.55	1.04	72
11	6	14	0.84	1.34	1.37	1	73
11	7	1	1	1	1	1	77
11	7	2	0.93	0.85	0.81	0.98	64
11	7	3	1.03	1.14	1.11	1	72
11	7	4	0.98	1.03	1.06	1.02	68
11	7	5	1.12	1.13	1.16	1.02	73
11	7	6	0.95	1.31	1.35	1.02	72
11	7	7	1.12	1.32	1.36	1.02	73
11	7	8	1.1	1.3	1.45	1.06	76
11	7	9	1.12	1.39	1.46	1.04	75
11	7	10	0.85	0.85	0.94	1.04	66
11	7	11	0.95	1.08	1.12	1.02	76
11	7	12	0.98	0.94	0.98	1.02	72
11	7	13	0.98	0.97	1	1.02	75
11	7	14	0.9	0.99	1.02	1.02	87
11	8	1	1	1	1	1	94
11	8	2	0.94	0.84	0.84	0.98	77
11	8	3	0.94	0.75	0.7	0.96	74
11	8	4	1.06	1.35	1.3	0.98	88
11	8	5	0.96	1.29	1.33	1	87
11	8	6	1.02	1.22	1.25	1	78
11	8	7	1.04	1.27	1.23	0.98	83
11	8	8	0.98	1.01	1.04	1	76
11	8	9	0.86	0.92	0.86	0.96	79
11	8	10	0.88	0.83	0.85	1	76
11	8	11	0.75	0.6	0.64	1.02	77
11	8	12	0.77	0.65	0.65	0.98	81
11	8	13	0.83	0.8	0.82	1	79
11	8	14	0.88	0.76	0.77	1	78
13	1	1	1	1	1	1	54
13	1	2	0.94	1.11	1.3	1.08	53
13	1	3	0.98	1.18	1.39	1.08	59
13	1	4	1	1.3	1.64	1.12	60
13	1	5	1.02	1.49	1.61	1.04	72
13	1	6	1.02	1.3	1.43	1.04	62
13	1	7	0.81	0.91	0.94	1.02	64
13	1	8	1.02	1.02	1.12	1.04	62
13	1	9	0.91	0.99	1.08	1.04	67
13	1	10	0.89	0.95	1.06	1.06	60
13	1	11	0.94	0.87	0.89	1.02	63
13	1	12	1.11	1.09	1.06	0.98	60
13	1	13	1	1.1	1.14	1.02	65
13	1	14	0.98	1.05	1.11	1.02	66
13	2	1	1	1	1	1	78
13	2	2	1.19	1.17	1.16	1	71
13	2	3	1.13	1.23	1.25	1.02	74
13	2	4	1.19	1.04	1.05	1	77
13	2	5	1.13	1.13	1.1	1	71
13	2	6	1	1.23	1.29	1.02	81
13	2	7	1.19	1.1	1.11	1	79
13	2	8	1.22	1.19	1.19	1	72
13	2	9	1.22	1.13	1.13	1	63
13	2	10	1.09	1.27	1.28	1	72
13	2	11	1.19	1.17	1.22	1.02	73
13	2	12	1.22	1.42	1.36	0.98	70
13	2	13	1.16	1.58	1.53	1	76
13	2	14	1.03	1.27	1.32	1.02	75
13	3	1	1	1	1	1	74
13	3	2	1.09	1.08	1.13	1	68
13	3	3	0.81	0.61	0.62	1	82
13	3	4	1.03	0.69	0.74	1.02	73
13	3	5	0.81	0.41	0.39	0.98	72
13	3	6	1.28	1.86	2.16	1.06	74
13	3	7	1.16	1.36	1.4	1	72
13	3	8	1.13	0.77	0.8	1.02	68
13	3	9	1.06	1.66	1.69	1	70
13	3	10	1.19	0.58	0.67	1.06	72
13	3	11	1.06	1.2	1.36	1.06	71
13	3	12	1	0.89	0.99	1.04	78
13	3	13	1.03	0.83	0.89	1.02	61
13	3	14	1.06	1.23	1.25	1	66
13	4	1	1	1	1	1	86
13	4	2	1.05	0.92	0.96	1.02	76
13	4	3	1	1.17	1.04	0.94	79
13	4	4	0.97	0.73	0.71	0.98	76
13	4	5	1.02	0.73	0.78	1.02	73
13	4	6	1.14	1.19	1.19	1	80
13	4	7	0.98	0.65	0.65	0.98	79
13	4	8	1.07	1	0.99	1	79
13	4	9	1.07	0.82	0.84	1	75
13	4	10	1	0.99	0.96	0.98	81
13	4	11	1.11	1.27	1.3	1	72
13	4	12	0.93	0.84	0.86	1	88
13	4	13	0.91	0.98	1.02	1.02	82
13	4	14	1.11	1.04	1.1	1.02	84
13	5	1	1	1	1	1	69
13	5	2	1.06	1.22	1.17	0.98	70
13	5	3	1.29	1.61	1.62	1	69
13	5	4	1.09	1.06	1.04	1	68
13	5	5	0.91	0.88	0.89	1	74
13	5	6	0.94	0.73	0.75	1.02	64
13	5	7	0.91	0.64	0.73	1.06	74
13	5	8	0.91	0.61	0.61	1	70
13	5	9	0.83	0.61	0.63	1.02	76
13	5	10	1.09	0.76	0.81	1.04	65
13	5	11	1.2	1.49	1.59	1.04	66
13	5	12	0.97	1.08	1.08	1	74
13	5	13	1.11	1.48	1.48	1	66
13	5	14	1.11	1.21	1.12	0.96	69
13	6	1	1	1	1	1	59
13	6	2	1.25	1.39	1.52	1.02	58
13	6	3	1.4	1.65	1.94	1.07	59
13	6	4	1.25	1.36	1.47	1.02	58
13	6	5	1.43	1.42	1.59	1.05	59
13	6	6	1.34	1.2	1.26	1.02	58
13	6	7	1.19	1.29	1.45	1.05	58
13	6	8	1.28	1.23	1.32	1.02	79
13	6	9	1.22	1.3	1.45	1.05	58
13	6	10	1.03	1.11	1.18	1.02	63
13	6	11	1.34	1.68	1.88	1.05	61
13	6	12	1.06	0.94	1.04	1.05	60
13	6	13	1.06	1.03	1.15	1.05	63
13	6	14	1.12	1.2	1.41	1.07	58
13	7	1	1	1	1	1	84
13	7	2	1.03	0.75	0.85	1.04	73
13	7	3	1.17	1.13	1.13	1	71
13	7	4	1.14	1.18	1.23	1.02	73
13	7	5	1.1	1.34	1.47	1.04	73
13	7	6	1.03	1.13	1.28	1.06	73
13	7	7	1.31	1.19	1.32	1.04	72
13	7	8	1.24	0.97	0.99	1	73
13	7	9	1.31	1.05	1.12	1.02	69
13	7	10	1.17	0.47	0.46	0.98	68
13	7	11	1.17	0.98	1.01	1	68
13	7	12	1.17	1.05	1.16	1.04	64
13	7	13	1.27	1.03	1.14	1.04	68
13	7	14	1.31	1	1.16	1.06	72
13	8	1	1	1	1	1	67
13	8	2	1.02	0.95	1.03	1.04	67
13	8	3	1	1.03	1.03	1	72
13	8	4	0.95	1.02	1.01	1	69
13	8	5	1.02	0.93	0.93	1	72
13	8	6	0.86	0.87	0.86	1	66
13	8	7	0.84	0.73	0.76	1.02	67
13	8	8	0.79	0.97	0.98	1	74
13	8	9	0.95	0.91	0.92	1	72
13	8	10	0.79	0.92	0.98	1.02	72
13	8	11	0.82	0.72	0.72	1	75
13	8	12	0.89	0.69	0.7	1.02	68
13	8	13	0.79	0.8	0.77	0.98	74
13	8	14	0.75	0.59	0.58	1	70
14	1	1	1	1	1	1	74
14	1	2	1.64	1.41	1.25	0.93	66
14	1	3	1.68	1.82	1.54	0.91	65
14	1	4	1.43	1.25	1.09	0.93	69
14	1	5	1.3	1.21	1.08	0.93	71
14	1	6	1.25	1.11	0.96	0.93	63
14	1	7	1.38	1.2	1.04	0.93	63
14	1	8	1.3	0.96	0.84	0.93	69
14	1	9	1.17	0.91	0.79	0.93	65
14	1	10	1.13	1.11	0.97	0.93	77
14	1	11	1.17	0.98	0.87	0.93	69
14	1	12	1	0.84	0.7	0.91	74
14	1	13	1.08	0.82	0.72	0.93	74
14	1	14	1	0.7	0.59	0.91	60
14	2	1	1	1	1	1	61
14	2	2	1.12	1	1.1	1.05	59
14	2	3	1.08	1.02	1.13	1.05	67
14	2	4	1.04	1.11	1.1	1	65
14	2	5	1.08	0.98	0.96	1	72
14	2	6	0.96	0.69	0.66	0.98	61
14	2	7	0.96	0.85	0.89	1.02	61
14	2	8	0.92	0.81	0.91	1.05	63
14	2	9	0.96	0.69	0.72	1.02	62
14	2	10	0.92	0.76	0.82	1.05	71
14	2	11	0.84	0.57	0.62	1.05	77
14	2	12	0.92	0.8	0.79	1	65
14	2	13	0.88	0.67	0.7	1.02	63
14	2	14	0.84	0.57	0.59	1	63
14	3	1	1	1	1	1	64
14	3	2	1.26	2.28	2.11	0.96	61
14	3	3	1.23	2.66	2.43	0.96	67
14	3	4	1.26	1.93	1.95	1	63
14	3	5	1.23	1.61	1.51	0.98	60
14	3	6	1.03	1.56	1.42	0.96	70
14	3	7	1.15	1.38	1.25	0.96	66
14	3	8	1.06	1.15	1.02	0.96	65
14	3	9	1.03	1.16	0.99	0.96	67
14	3	10	1	1.08	1.02	0.98	71
14	3	11	1.03	1.11	0.99	0.96	64
14	3	12	0.94	0.84	0.81	1	62
14	3	13	0.85	0.97	0.81	0.88	65
14	3	14	0.97	0.72	0.65	0.96	68
14	4	1	1	1	1	1	63
14	4	2	1.25	1.11	1.1	1	65
14	4	3	1.03	1.07	1.07	1	75
14	4	4	1.07	0.91	0.91	1	57
14	4	5	1.11	0.93	0.93	1	61
14	4	6	0.97	0.91	0.96	1.03	62
14	4	7	0.93	0.75	0.79	1.03	57
14	4	8	1.07	0.86	0.9	1.03	60
14	4	9	1.21	0.95	0.95	1	63
14	4	10	1.04	0.81	0.75	0.98	59
14	4	11	1	0.68	0.71	1.03	63
14	4	12	0.93	0.86	0.85	1	64
14	4	13	1.14	0.82	0.79	0.98	61
14	4	14	1.11	0.86	0.89	1.03	61
14	5	1	1	1	1	1	68
14	5	2	1.47	2.39	2.62	1.04	75
14	5	3	1.31	2.23	2.69	1.09	74
14	5	4	1.26	2.26	2.55	1.04	70
14	5	5	1.29	1.85	2.03	1.04	66
14	5	6	1.23	1.73	2.16	1.11	79
14	5	7	1.34	1.74	2.06	1.09	65
14	5	8	1.39	1.81	2.12	1.04	63
14	5	9	1.42	1.47	1.71	1.07	70
14	5	10	1.16	1.26	1.52	1.09	72
14	5	11	1.18	1.48	1.75	1.09	72
14	5	12	1.21	1.18	1.41	1.09	64
14	5	13	1.1	1	1.26	1.11	61
14	5	14	1.44	0.85	0.94	1.04	70
14	6	1	1	1	1	1	72
14	6	2	1.22	2.17	2.16	1	71
14	6	3	1.3	2.26	2.21	1	71
14	6	4	1.36	2.45	2.41	1	70
14	6	5	1.28	2.09	2.07	1	69
14	6	6	1.3	1.55	1.52	1	63
14	6	7	1.14	1.74	1.81	1.02	73
14	6	8	1.17	1.76	1.76	1	72
14	6	9	1.19	1.76	1.84	1.02	67
14	6	10	1.14	1.35	1.4	1.02	63
14	6	11	0.97	1.03	1.03	1	57
14	6	12	1.06	1.2	1.18	1	71
14	6	13	0.97	1.06	1.06	1	67
14	6	14	0.89	1.03	1.07	1.02	68
14	7	1	1	1	1	1	62
14	7	2	1.75	2.21	2.18	1	63
14	7	3	1.68	1.85	1.86	1	66
14	7	4	1.41	1.85	1.81	1	69
14	7	5	1.61	2.08	2.04	1	76
14	7	6	1.27	1.69	1.77	1.02	77
14	7	7	1.41	1.67	1.7	1.02	70
14	7	8	1.54	1.44	1.41	1	63
14	7	9	1.47	1.81	1.77	1	74
14	7	10	1.58	1.44	1.33	0.98	63
14	7	11	1.41	1.13	1.08	0.98	71
14	7	12	1.27	1.44	1.43	1	67
14	7	13	1.37	1.21	1.15	0.98	69
14	7	14	1.47	1.29	1.32	1.02	68
14	8	1	1	1	1	1	63
14	8	2	0.84	1.02	1.15	1.04	71
14	8	3	0.81	0.73	0.87	1.06	78
14	8	4	0.78	0.73	0.84	1.06	79
14	8	5	0.75	0.83	0.98	1.06	82
14	8	6	1	0.93	1.07	1.06	72
14	8	7	0.87	1	1.13	1.04	71
14	8	8	0.81	0.9	1.04	1.06	81
14	8	9	0.84	0.88	1	1.04	72
14	8	10	0.94	0.65	0.76	1.06	70
14	8	11	0.84	0.87	0.96	1.04	71
14	8	12	0.78	1.03	1.12	1.04	94
14	8	13	1	1.12	1.22	1.02	74
14	8	14	0.68	0.57	0.64	1.04	68
15	1	1	1	1	1	1	59
15	1	2	0.82	1.17	1.02	0.94	56
15	1	3	0.98	1.54	1.46	0.98	61
15	1	4	0.82	1.15	1.15	1	60
15	1	5	0.89	1.16	1.11	0.98	58
15	1	6	0.78	0.99	0.98	1	62
15	1	7	0.91	1.21	1.24	1	55
15	1	8	0.84	0.93	0.99	1.02	65
15	1	9	0.82	1.3	1.31	1	68
15	1	10	0.78	1.16	1.17	1	58
15	1	11	0.75	0.93	0.95	1	60
15	1	12	1	1.11	1.08	0.98	58
15	1	13	0.73	0.85	0.83	0.98	58
15	1	14	0.73	0.82	0.82	1	62
15	2	1	1	1	1	1	54
15	2	2	1.26	1.34	1.08	0.9	53
15	2	3	1.2	1.55	1.73	1.07	62
15	2	4	1.2	1.29	1.31	1.02	62
15	2	5	1.29	0.99	1.02	1.02	54
15	2	6	1.17	1	1.02	1.02	57
15	2	7	1.29	1.02	1	1	58
15	2	8	0.97	1.03	1.07	1.02	67
15	2	9	0.94	1.22	1.28	1.03	62
15	2	10	1.09	1.08	1.05	1	68
15	2	11	1.03	1.21	1.21	1.02	69
15	2	12	1	1.02	1.03	1.02	73
15	2	13	1.17	1.02	1	1	65
15	2	14	0.94	0.99	0.99	1	70
15	3	1	1	1	1	1	56
15	3	2	0.86	1.24	1.41	1.08	53
15	3	3	1.22	1.88	1.86	1	53
15	3	4	1.07	1.54	1.56	1.02	50
15	3	5	1.07	1.36	1.41	1.02	52
15	3	6	0.95	1.11	1.09	1	53
15	3	7	1.07	1.24	1.26	1.02	53
15	3	8	1	1.29	1.39	1.04	57
15	3	9	1.12	1.2	1.28	1.04	52
15	3	10	0.98	1.05	1.03	1	53
15	3	11	1.1	1.32	1.43	1.06	51
15	3	12	1.14	1.28	1.39	1.04	52
15	3	13	0.98	0.94	0.92	1	52
15	3	14	1.02	1.02	1.02	1	51
15	4	1	1	1	1	1	47
15	4	2	1.08	0.85	0.76	0.95	47
15	4	3	1.08	0.95	0.95	1	49
15	4	4	1.08	1.03	0.93	0.95	50
15	4	5	1.04	1.09	1.08	1	48
15	4	6	1.16	1.05	0.92	0.95	48
15	4	7	1	0.7	0.63	0.96	55
15	4	8	1.08	1.24	1.07	0.93	60
15	4	9	1.12	0.97	0.87	0.95	48
15	4	10	1.08	0.67	0.7	1.04	48
15	4	11	1.04	0.86	0.74	0.93	47
15	4	12	1.08	0.88	0.85	0.98	48
15	4	13	1.16	0.94	0.92	1	49
15	4	14	1.08	0.89	0.88	1	50
15	5	1	1	1	1	1	56
15	5	2	1.16	1.61	1.61	1	56
15	5	3	1.07	1.33	1.39	1.02	55
15	5	4	1.03	1.31	1.38	1.02	66
15	5	5	1.1	1.55	1.6	1.02	55
15	5	6	1	1.05	1.12	1.02	56
15	5	7	1	1.16	1.24	1.04	59
15	5	8	0.97	0.91	0.93	1.02	57
15	5	9	1.06	1.08	1.06	1	60
15	5	10	0.9	0.94	0.93	1	56
15	5	11	0.93	0.98	0.99	1	62
15	5	12	0.9	0.89	0.95	1.04	55
15	5	13	0.93	0.98	1	1	58
15	5	14	0.97	1.08	1.16	1.04	63
15	6	1	1	1	1	1	71
15	6	2	0.97	1.06	1.26	1.08	72
15	6	3	1.09	0.48	0.55	1.06	61
15	6	4	1.15	0.58	0.65	1.06	62
15	6	5	1.03	0.62	0.74	1.08	64
15	6	6	0.91	0.47	0.48	1	62
15	6	7	0.91	0.68	0.72	1.02	64
15	6	8	0.97	0.66	0.77	1.08	60
15	6	9	1.28	1.06	1.26	1.08	63
15	6	10	1.09	0.99	1.18	1.1	66
15	6	11	1.22	0.81	1.02	1.12	64
15	6	12	1.25	1.14	1.28	1.06	65
15	6	13	1.15	0.99	1.23	1.1	62
15	6	14	0.97	1.13	1.32	1.08	64
15	7	1	1	1	1	1	50
15	7	2	0.94	1.97	1.52	0.88	49
15	7	3	0.94	1.59	1.09	0.83	46
15	7	4	0.91	1.52	1.02	0.83	49
15	7	5	1.21	1.59	1.11	0.84	48
15	7	6	1.03	2.03	1.36	0.83	50
15	7	7	1	2.33	1.64	0.84	48
15	7	8	0.94	2.09	1.38	0.81	46
15	7	9	0.94	1.58	1.08	0.83	48
15	7	10	0.91	1.58	1.07	0.83	51
15	7	11	1.03	1.91	1.24	0.81	52
15	7	12	0.86	1.39	0.95	0.83	59
15	7	13	0.97	2.12	1.47	0.83	48
15	7	14	0.92	1.51	1.11	0.86	50
15	8	1	1	1	1	1	63
15	8	2	1.12	0.71	0.86	1.09	70
15	8	3	1.12	0.76	1.02	1.15	66
15	8	4	1.11	0.83	0.9	1.04	69
15	8	5	1.04	0.75	0.78	1.02	68
15	8	6	1.23	0.99	1.03	1.02	59
15	8	7	1.11	0.8	0.85	1.02	57
15	8	8	1	0.65	0.88	1.15	65
15	8	9	1.11	0.8	0.98	1.11	58
15	8	10	1.15	0.63	0.75	1.09	62
15	8	11	1.04	0.63	0.63	1	57
15	8	12	1	0.8	0.91	1.07	69
15	8	13	1.04	0.69	0.71	1.02	56
15	8	14	1.07	0.76	0.77	1	62
16	1	1	1	1	1	1	64
16	1	2	0.88	0.8	0.88	1.06	54
16	1	3	0.95	1.07	1.08	1	64
16	1	4	0.95	0.76	0.83	1.06	57
16	1	5	0.93	0.88	0.86	1	62
16	1	6	0.88	0.84	0.95	1.08	88
16	1	7	0.98	0.8	0.79	1	66
16	1	8	0.86	0.67	0.8	1.09	54
16	1	9	0.9	0.69	0.75	1.06	58
16	1	10	0.83	0.73	0.82	1.06	57
16	1	11	0.86	0.67	0.71	1.04	60
16	1	12	0.93	0.77	0.79	1.02	59
16	1	13	0.95	0.63	0.64	1.02	53
16	1	14	0.95	0.83	0.87	1.04	55
16	2	1	1	1	1	1	60
16	2	2	1	0.94	1.01	1.04	55
16	2	3	0.93	1.09	1.19	1.05	63
16	2	4	0.98	0.9	0.86	0.98	59
16	2	5	0.98	1	0.95	0.98	62
16	2	6	0.98	0.86	0.81	0.98	58
16	2	7	0.91	0.97	0.93	0.98	62
16	2	8	0.98	0.85	0.84	1	59
16	2	9	0.84	0.68	0.68	1	58
16	2	10	0.84	0.76	0.73	0.98	66
16	2	11	0.93	0.86	0.8	0.98	63
16	2	12	0.95	0.65	0.61	0.98	60
16	2	13	1.02	0.82	0.81	1	63
16	2	14	0.84	0.6	0.62	1.02	59
16	3	1	1	1	1	1	63
16	3	2	1.08	1.33	1.63	1.1	60
16	3	3	1.13	1.32	1.6	1.09	60
16	3	4	1.16	1.49	1.85	1.1	64
16	3	5	1.08	1.54	1.76	1.07	64
16	3	6	1.03	1.44	1.73	1.09	57
16	3	7	1.03	1.27	1.52	1.09	63
16	3	8	1.05	1.21	1.52	1.12	61
16	3	9	1.08	1.09	1.31	1.09	57
16	3	10	1.05	1.11	1.32	1.09	63
16	3	11	0.97	0.75	0.94	1.12	60
16	3	12	1.03	0.92	1.17	1.12	64
16	3	13	0.95	0.94	1.13	1.09	63
16	3	14	0.81	0.86	1	1.07	64
16	4	1	1	1	1	1	53
16	4	2	1.07	1.13	1.21	1.04	59
16	4	3	1.03	1.23	1.34	1.05	63
16	4	4	1.03	1.32	1.48	1.07	63
16	4	5	1.03	1.45	1.81	1.12	65
16	4	6	1	1.13	1.25	1.05	60
16	4	7	1	1.23	1.54	1.12	64
16	4	8	0.97	1.05	1.2	1.07	65
16	4	9	1.07	1.32	1.58	1.09	59
16	4	10	0.97	0.92	1.03	1.07	59
16	4	11	0.97	1.02	1.12	1.05	64
16	4	12	1	0.97	1.19	1.11	62
16	4	13	0.9	0.75	0.88	1.09	67
16	4	14	1.03	1.02	1.13	1.05	51
16	5	1	1	1	1	1	70
16	5	2	0.97	0.98	0.9	0.95	45
16	5	3	1	1.29	1.3	1	55
16	5	4	1.08	1.27	1.25	1	64
16	5	5	1.05	1.43	1.4	0.98	70
16	5	6	0.97	1.35	1.4	1.02	52
16	5	7	1.03	1.35	1.39	1.02	61
16	5	8	0.87	0.94	0.98	1.02	72
16	5	9	0.97	1.09	1.1	1	74
16	5	10	1	0.95	0.97	1.02	80
16	5	11	1.05	1.12	1.17	1.02	65
16	5	12	0.92	0.88	0.88	1	56
16	5	13	0.79	0.63	0.6	0.98	67
16	5	14	1.05	1	1.05	1.03	66
16	6	1	1	1	1	1	56
16	6	2	1.16	2.13	2.62	1.12	58
16	6	3	1.1	1.93	2.07	1.04	55
16	6	4	1.18	1.87	2.36	1.14	57
16	6	5	1	1.37	1.8	1.16	61
16	6	6	1.23	1.23	1.39	1.07	60
16	6	7	1.08	1.65	2.06	1.12	60
16	6	8	1.23	1.47	1.76	1.11	68
16	6	9	1	1.18	1.47	1.12	54
16	6	10	0.95	1.02	1.26	1.12	58
16	6	11	0.95	1.38	1.74	1.12	58
16	6	12	0.97	1.13	1.35	1.11	60
16	6	13	0.97	1.03	1.25	1.11	52
16	6	14	0.84	0.9	1.06	1.09	53
16	7	1	1	1	1	1	55
16	7	2	1.14	1.79	1.91	1.03	57
16	7	3	1.2	1.75	1.83	1.02	57
16	7	4	1.2	1.66	1.6	0.98	52
16	7	5	1.2	2.06	2.15	1.03	63
16	7	6	1.25	1.79	1.75	0.98	57
16	7	7	1.31	1.92	2.01	1.03	57
16	7	8	1.25	1.77	1.98	1.07	51
16	7	9	1.34	1.92	2.11	1.05	52
16	7	10	1.06	1.25	1.32	1.03	48
16	7	11	1.14	1.28	1.26	1	46
16	7	12	1.17	1.38	1.32	0.98	49
16	7	13	1.06	1.47	1.54	1.02	52
16	7	14	1.14	1.49	1.6	1.03	52
16	8	1	1	1	1	1	53
16	8	2	0.89	0.62	0.62	0.98	55
16	8	3	0.86	0.67	0.62	0.96	63
16	8	4	0.94	0.9	0.85	0.96	61
16	8	5	0.92	0.99	0.93	0.96	57
16	8	6	1	0.91	0.96	1.02	53
16	8	7	0.89	0.71	0.69	0.98	59
16	8	8	0.89	0.64	0.59	0.96	84
16	8	9	0.89	0.83	0.94	1.05	53
16	8	10	0.92	0.83	0.78	0.96	61
16	8	11	0.89	0.64	0.63	0.98	46
16	8	12	0.92	0.58	0.57	0.98	52
16	8	13	0.72	0.57	0.55	0.96	51
16	8	14	0.92	0.74	0.8	1.02	47
17	1	1	1	1	1	1	72
17	1	2	0.97	0.83	0.8	0.98	72
17	1	3	1.03	1.06	0.99	0.97	70
17	1	4	0.97	0.92	0.92	1	70
17	1	5	1	1.11	1.14	1.02	75
17	1	6	1.2	1	1.02	1	76
17	1	7	1.07	1.17	1.13	0.98	71
17	1	8	1.03	0.89	0.93	1.02	72
17	1	9	1.13	0.88	0.9	1	71
17	1	10	1.1	1.03	1.09	1.02	70
17	1	11	1.03	0.94	0.98	1.02	75
17	1	12	1.07	1.08	1.08	1	72
17	1	13	1.03	1.16	1.18	1	78
17	1	14	1.1	0.84	0.89	1.02	68
17	2	1	1	1	1	1	70
17	2	2	0.94	1.21	1.3	1.04	76
17	2	3	1.03	1.17	1.24	1.03	71
17	2	4	0.97	1.16	1.2	1.01	86
17	2	5	0.97	1.26	1.34	1.03	75
17	2	6	1.09	1.5	1.52	1.01	79
17	2	7	1.09	1.4	1.5	1.03	75
17	2	8	1.03	1.13	1.21	1.03	73
17	2	9	1.12	1.4	1.47	1.03	73
17	2	10	1	1.35	1.41	1.03	73
17	2	11	1.06	1.33	1.35	1.01	71
17	2	12	1.12	1.51	1.56	1.01	79
17	2	13	1.15	1.18	1.24	1.03	73
17	2	14	1.06	1.12	1.08	0.99	72
17	3	1	1	1	1	1	83
17	3	2	1.06	1.03	0.88	0.93	77
17	3	3	1.08	1.13	1.13	1	82
17	3	4	1.11	1.35	1.37	1.01	79
17	3	5	1.08	1.17	1.23	1.03	80
17	3	6	1.11	1.16	1.22	1.03	78
17	3	7	1.06	1.11	1.14	1.01	83
17	3	8	1.17	1.28	1.34	1.01	82
17	3	9	1.06	1.09	1.16	1.03	80
17	3	10	1.03	1.05	0.95	0.96	86
17	3	11	1.06	1.32	1.41	1.03	84
17	3	12	1.03	1.09	1.14	1.03	78
17	3	13	1.03	0.95	0.97	1.01	77
17	3	14	1.17	1.31	1.37	1.01	75
17	4	1	1	1	1	1	75
17	4	2	1.05	0.94	0.92	1	73
17	4	3	0.97	1.05	1.09	1.03	68
17	4	4	1.11	1.1	1.19	1.04	72
17	4	5	1.11	1.23	1.25	1.01	77
17	4	6	1.03	0.94	1.01	1.04	77
17	4	7	0.97	1.05	1.09	1.03	69
17	4	8	1.08	0.87	0.9	1.01	78
17	4	9	0.97	0.96	1.02	1.03	66
17	4	10	1	1.03	1.07	1.03	71
17	4	11	1.03	0.94	0.97	1.03	71
17	4	12	0.95	1.15	1.22	1.04	75
17	4	13	0.95	0.69	0.72	1.03	72
17	4	14	0.97	1.1	1.16	1.03	81
17	5	1	1	1	1	1	65
17	5	2	0.84	0.79	0.77	0.99	73
17	5	3	0.9	1.52	1.41	0.97	72
17	5	4	0.82	1.4	1.43	1.01	76
17	5	5	0.9	1.35	1.31	1	76
17	5	6	0.9	1.48	1.36	0.97	78
17	5	7	0.92	1.48	1.39	0.97	75
17	5	8	0.84	1.39	1.3	0.97	77
17	5	9	0.82	1.36	1.26	0.97	73
17	5	10	0.84	1.23	1.17	0.99	70
17	5	11	0.9	1.59	1.5	0.97	76
17	5	12	0.9	1.39	1.25	0.96	67
17	5	13	0.9	1.37	1.25	0.96	75
17	5	14	0.92	1.19	1.16	1	65
17	6	1	1	1	1	1	78
17	6	2	0.95	0.88	0.87	0.98	76
17	6	3	1.13	0.92	0.91	0.98	79
17	6	4	1	0.98	1.02	1.02	74
17	6	5	1.24	1.24	1.25	1	81
17	6	6	1	1.12	1.11	0.98	79
17	6	7	1.08	1.17	1.23	1.02	80
17	6	8	0.97	1.12	1.08	0.98	78
17	6	9	0.95	0.97	0.94	0.98	73
17	6	10	1.08	1.06	1.14	1.03	82
17	6	11	1.03	1.16	1.12	0.98	75
17	6	12	0.95	0.84	0.85	1	75
17	6	13	1.03	1.09	1.08	0.98	80
17	6	14	0.92	0.81	0.79	0.98	76
17	7	1	1	1	1	1	77
17	7	2	1.12	0.81	0.96	1.09	75
17	7	3	1.22	1.13	1.38	1.1	81
17	7	4	1.09	1.49	1.59	1.03	80
17	7	5	1.09	1.38	1.66	1.09	85
17	7	6	1.15	1.37	1.6	1.09	81
17	7	7	1.12	1.39	1.62	1.07	84
17	7	8	1.12	1.35	1.63	1.09	83
17	7	9	1.09	1.39	1.73	1.12	85
17	7	10	1.09	1.33	1.7	1.12	84
17	7	11	1.12	1.67	2.02	1.1	83
17	7	12	1.03	1.37	1.61	1.09	83
17	7	13	1.18	1.56	1.82	1.09	88
17	7	14	1.15	1.11	1.27	1.07	82
17	8	1	1	1	1	1	77
17	8	2	0.91	0.98	1.01	1.03	73
17	8	3	1.06	0.99	1.1	1.06	67
17	8	4	1.06	1.15	1.22	1.03	79
17	8	5	1.03	1.17	1.17	1.01	76
17	8	6	1.09	1.46	1.65	1.07	77
17	8	7	1.06	1.21	1.25	1.01	76
17	8	8	1.09	1.17	1.19	1.01	68
17	8	9	1.03	1	0.98	1	73
17	8	10	0.94	1.08	1.05	1	70
17	8	11	1.03	1.04	0.98	0.99	70
17	8	12	1.15	0.94	0.99	1.03	67
17	8	13	1	1.06	1.03	0.99	80
17	8	14	1.06	0.94	0.94	1.01	71
19	1	1	1	1	1	1	54
19	1	2	1.06	1.26	1.07	0.93	59
19	1	3	1.09	1.32	1.26	0.99	52
19	1	4	1.06	1.31	1.31	1	61
19	1	5	1.03	1.13	1.14	1.01	60
19	1	6	1	1.01	1.06	1.03	64
19	1	7	1.06	1.17	1.26	1.04	60
19	1	8	1.06	1.21	1.12	0.97	65
19	1	9	1	1.15	1.18	1.01	60
19	1	10	0.91	1.37	1.28	0.97	70
19	1	11	1.06	1.01	0.98	0.99	58
19	1	12	1.03	1.03	0.86	0.92	52
19	1	13	1.15	1.17	1.11	0.99	55
19	1	14	1	1.01	0.96	0.99	62
19	2	1	1	1	1	1	74
19	2	2	1.16	1.34	1.62	1.09	68
19	2	3	1.13	1.4	1.32	0.96	71
19	2	4	1.16	1.25	1.33	1.03	65
19	2	5	1	0.83	0.81	0.99	69
19	2	6	1.13	1.49	1.61	1.03	70
19	2	7	1.16	1.47	1.61	1.04	67
19	2	8	1.07	1.05	1.15	1.03	70
19	2	9	1.13	1.16	1.17	1	67
19	2	10	1.07	1.17	1.21	1.01	75
19	2	11	1.1	1.3	1.37	1.01	70
19	2	12	1.3	1.5	1.58	1.01	68
19	2	13	1.16	1.5	1.53	1	70
19	2	14	1.07	1.17	1.26	1.03	72
19	3	1	1	1	1	1	58
19	3	2	1	0.63	0.59	0.97	62
19	3	3	1.17	0.79	0.77	0.99	58
19	3	4	1.2	1.08	1.04	0.97	61
19	3	5	1.13	0.89	0.91	1	62
19	3	6	1.24	1.16	1.12	0.99	56
19	3	7	1.24	1.21	1.22	1	57
19	3	8	1.17	1.13	1.06	0.97	59
19	3	9	1.1	1	1.01	1	60
19	3	10	1.07	0.93	0.93	1	63
19	3	11	1.17	0.99	1.02	1.01	60
19	3	12	1.24	1.29	1.24	0.99	54
19	3	13	0.97	1.12	1.07	0.99	66
19	3	14	1.03	1.13	1.07	0.97	65
19	4	1	1	1	1	1	66
19	4	2	0.93	1.03	1	0.99	60
19	4	3	0.8	0.96	0.91	0.97	66
19	4	4	0.93	1.16	1.16	1	69
19	4	5	0.95	1.15	1.11	0.99	72
19	4	6	0.88	0.96	0.99	1.01	75
19	4	7	0.95	1.24	1.28	1.01	71
19	4	8	0.88	0.98	1.01	1.01	71
19	4	9	0.9	1.07	1.09	1	66
19	4	10	0.93	0.98	0.98	1	73
19	4	11	0.83	0.83	0.85	1.01	68
19	4	12	0.9	1.01	1.04	1.01	70
19	4	13	0.78	0.78	0.76	0.99	70
19	4	14	0.9	1.21	1.21	1	68
19	5	1	1	1	1	1	64
19	5	2	0.97	0.62	0.59	0.99	56
19	5	3	1.05	0.72	0.74	1.01	57
19	5	4	1.21	1.02	1.04	1.01	54
19	5	5	1.19	0.72	0.75	1.01	55
19	5	6	1	0.88	0.97	1.06	58
19	5	7	1.05	0.9	0.99	1.06	55
19	5	8	1.05	0.82	0.88	1.04	62
19	5	9	1.05	0.99	1.05	1.03	56
19	5	10	0.97	0.84	0.92	1.04	59
19	5	11	1.03	1.16	1.28	1.06	69
19	5	12	1.03	0.92	0.99	1.04	62
19	5	13	1.08	0.79	0.83	1.03	54
19	5	14	1.13	1.05	1.12	1.03	57
19	6	1	1	1	1	1	55
19	6	2	0.96	0.87	0.85	0.98	47
19	6	3	1	1.05	1.06	1	50
19	6	4	1.05	1.04	1.03	1	51
19	6	5	1	0.85	0.88	1.02	50
19	6	6	0.93	1.02	1.02	1	62
19	6	7	0.93	0.88	0.86	0.98	54
19	6	8	0.89	0.99	0.96	0.98	63
19	6	9	0.89	0.75	0.7	0.97	63
19	6	10	0.96	0.77	0.67	0.94	53
19	6	11	0.93	0.75	0.67	0.94	62
19	6	12	0.87	0.75	0.73	0.98	61
19	6	13	0.91	1.06	1.01	0.97	63
19	6	14	0.91	0.82	0.78	0.97	53
19	7	1	1	1	1	1	59
19	7	2	1.03	1.13	1.13	1	54
19	7	3	0.94	1.22	1.23	1	54
19	7	4	1.08	1.34	1.23	0.96	60
19	7	5	1.06	1.33	1.31	0.99	55
19	7	6	0.77	1.1	1.05	0.97	68
19	7	7	0.94	1.19	1.22	1	64
19	7	8	0.89	1.03	1	0.99	58
19	7	9	1	1.27	1.28	1	54
19	7	10	0.94	0.96	0.98	1	53
19	7	11	0.92	1.06	0.98	0.96	57
19	7	12	0.97	1	1.04	1.01	53
19	7	13	0.83	0.93	0.91	0.99	58
19	7	14	0.8	0.96	0.95	1	64
19	8	1	1	1	1	1	51
19	8	2	0.86	0.67	0.71	1.03	57
19	8	3	0.78	0.74	0.73	1	60
19	8	4	0.92	0.91	0.9	1	77
19	8	5	0.97	1.12	1.18	1.03	57
19	8	6	0.81	0.78	0.79	1.01	68
19	8	7	0.89	0.77	0.74	0.99	58
19	8	8	1	0.96	0.94	1	55
19	8	9	0.83	0.76	0.77	1.01	64
19	8	10	0.94	0.88	0.85	0.99	57
19	8	11	0.86	0.91	0.93	1.01	61
19	8	12	1	1.07	1.08	1.01	55
19	8	13	1	0.96	1	1.03	56
19	8	14	0.7	0.52	0.49	0.99	71
20	1	1	1	1	1	1	66
20	1	2	1	0.88	0.94	1.04	63
20	1	3	1	0.91	0.82	0.96	66
20	1	4	1	0.88	0.86	0.98	63
20	1	5	0.96	0.95	0.83	0.94	79
20	1	6	1	1	0.94	0.96	83
20	1	7	0.96	0.93	0.85	0.96	65
20	1	8	1	0.95	0.9	0.98	70
20	1	9	1.04	1.05	0.89	0.92	63
20	1	10	0.96	0.88	0.77	0.94	69
20	1	11	0.92	0.81	0.73	0.94	63
20	1	12	0.92	0.72	0.66	0.96	65
20	1	13	0.92	0.86	0.81	0.98	75
20	1	14	0.92	0.88	0.83	0.98	64
20	2	1	1	1	1	1	64
20	2	2	1	1.45	1.45	0.98	63
20	2	3	1	1.73	1.88	1.04	63
20	2	4	1.04	2.09	2.3	1.04	64
20	2	5	1.11	1.57	1.82	1.07	62
20	2	6	1.14	1.73	1.78	1	61
20	2	7	1.18	1.77	1.9	1.02	62
20	2	8	0.86	1.2	1.23	1	61
20	2	9	1.07	1.77	1.68	0.96	62
20	2	10	1.04	1.45	1.45	0.98	61
20	2	11	1.14	1.43	1.53	1.02	62
20	2	12	0.93	1.09	1.05	0.98	66
20	2	13	0.97	0.95	0.95	0.98	65
20	2	14	1.04	1.36	1.44	1.02	64
20	3	1	1	1	1	1	64
20	3	2	1.13	1.98	2.27	1.06	67
20	3	3	1.22	2.53	2.33	0.96	66
20	3	4	1.22	2.23	2.26	1	70
20	3	5	1.16	2.2	2.15	0.98	67
20	3	6	1.44	2.65	2.74	1.02	68
20	3	7	1.32	2.3	2.61	1.06	67
20	3	8	1.28	1.93	1.95	1	63
20	3	9	1.25	1.68	1.86	1.04	68
20	3	10	1.09	1.68	1.41	0.92	68
20	3	11	1.35	1.95	2.08	1.02	68
20	3	12	1.19	1.88	1.97	1.02	66
20	3	13	1.09	1.58	1.74	1.04	69
20	3	14	1.16	1.7	1.84	1.04	66
20	4	1	1	1	1	1	62
20	4	2	0.93	0.93	0.91	0.98	80
20	4	3	0.83	0.64	0.64	1	63
20	4	4	0.97	0.98	1.06	1.02	64
20	4	5	1	0.93	0.93	0.98	61
20	4	6	0.97	1.16	1.22	1.02	63
20	4	7	0.93	1.04	1.12	1.04	67
20	4	8	0.97	0.84	0.86	1	58
20	4	9	0.83	0.8	0.87	1.02	57
20	4	10	0.86	0.71	0.75	1.02	61
20	4	11	1	0.82	0.88	1.02	59
20	4	12	0.93	0.55	0.61	1.04	61
20	4	13	0.86	0.64	0.75	1.06	68
20	4	14	0.86	0.54	0.59	1.04	61
20	5	1	1	1	1	1	70
20	5	2	1.2	0.92	0.93	1.02	63
20	5	3	1.2	0.92	0.93	1.02	63
20	5	4	1.12	1.25	1.13	0.96	61
20	5	5	1.16	1.26	1.44	1.07	62
20	5	6	1.2	1.28	1.34	1.04	69
20	5	7	1.2	1.28	1.33	1.02	67
20	5	8	1.04	1.06	0.97	0.96	62
20	5	9	1.12	1.08	1.08	1	61
20	5	10	1.08	0.83	0.8	0.98	66
20	5	11	1.12	1.15	1.05	0.96	62
20	5	12	1.04	0.79	0.73	0.96	60
20	5	13	1.2	1.08	1.12	1.02	66
20	5	14	1.08	0.96	0.93	0.98	62
20	6	1	1	1	1	1	58
20	6	2	1.04	1.21	1.17	0.98	64
20	6	3	1.2	1.66	1.68	1	57
20	6	4	1.12	1.64	1.56	0.98	57
20	6	5	1.08	1.47	1.57	1.02	58
20	6	6	1.27	1.64	1.42	0.94	58
20	6	7	1.2	1.94	2.04	1.02	60
20	6	8	1.08	1.36	1.51	1.04	61
20	6	9	0.96	1.64	1.87	1.06	68
20	6	10	1.08	1.34	1.38	1.02	57
20	6	11	1.04	1.38	1.64	1.1	56
20	6	12	1.2	1.51	1.43	0.98	58
20	6	13	1.04	1.13	1.49	1.14	57
20	6	14	0.88	1.13	1.28	1.06	59
20	7	1	1	1	1	1	60
20	7	2	1.24	1.45	1.64	1.06	69
20	7	3	1.24	1.66	1.81	1.04	69
20	7	4	1.29	1.79	1.92	1.04	67
20	7	5	1.32	1.87	1.84	1	67
20	7	6	1.2	1.62	1.86	1.06	63
20	7	7	1.29	1.68	2.09	1.1	65
20	7	8	1.16	1.45	1.46	1	63
20	7	9	1.2	1.4	1.47	1.02	65
20	7	10	1.16	1.49	1.64	1.04	63
20	7	11	1.2	1.72	2.09	1.1	63
[truncated: 913 more rows]
